# Supplementary material for: Down‐regulation of MTHFD2 inhibits NSCLC progression by suppressing cycle‐related genes
Source: J Cell Mol Med. 2019 Nov 28;24(2):1568–77. doi: 10.1111/jcmm.14844 (PMC6991687; doi:10.1111/jcmm.14844)
Supplement: Supplementary file 3 [file JCMM-24-1568-s003.xlsx]

## Sheet: Sheet1
		Tabel S3. The clinicopathologic characteristics of 150 samples.
Number		Age		Sex	Organ	Pathological diagnosis	TNM
01		69		Female	Lung	Adenocarcinoma, Grade Ⅱ	T2N1M0
02		69		Female	Lung	Adenocarcinoma, Grade Ⅱ	T2N1M0
03		69		Female	Lung	Lung tissue	-
04		65		Male	Lung	Adenocarcinoma, Grade Ⅱ	T3N2M0
05		65		Male	Lung	Adenocarcinoma, Grade Ⅱ	T3N2M0
06		65		Male	Lung	Lung tissue	-
07		72		Male	Lung	Adenocarcinoma, Grade Ⅱ	T1N0M0
08		72		Male	Lung	Adenocarcinoma, Grade Ⅱ	T1N0M0
09		72		Male	Lung	Lung tissue	-
10		54		Female	Lung	Adenocarcinoma, Grade Ⅱ	T2N0M0
11		54		Female	Lung	Adenocarcinoma, Grade Ⅱ	T2N0M0
12		54		Female	Lung	Lung tissue	-
13		75		Male	Lung	Adenocarcinoma, Grade Ⅱ	T2N0M0
14		75		Male	Lung	Adenocarcinoma, Grade Ⅱ	T2N0M0
15		75		Male	Lung	Lung tissue	-
16		59		Female	Lung	Adenocarcinoma, Grade Ⅱ	T2N1M0
17		59		Female	Lung	Adenocarcinoma, Grade Ⅱ	T2N1M0
18		59		Female	Lung	Lung tissue	-
19		68		Male	Lung	Adenocarcinoma, Grade Ⅱ	T2N0M0
20		68		Male	Lung	Adenocarcinoma, Grade Ⅱ	T2N0M0
21		68		Male	Lung	Lung tissue	-
22		68		Male	Lung	Adenocarcinoma, Grade Ⅱ	T2N0M0
23		68		Male	Lung	Adenocarcinoma, Grade Ⅱ	T2N0M0
24		68		Male	Lung	Lung tissue	-
25		62		Female	Lung	Adenocarcinoma, Grade Ⅱ	T2N0M0
26		62		Female	Lung	Adenocarcinoma, Grade Ⅱ	T2N0M0
27		62		Female	Lung	Lung tissue	-
28		37		Female	Lung	Adenocarcinoma, Grade Ⅱ	T2N0M0
29		37		Female	Lung	Adenocarcinoma, Grade Ⅱ	T2N0M0
30		37		Female	Lung	Lung tissue	-
31		52		Male	Lung	Adenocarcinoma, Grade Ⅱ	T2N1M0
32		52		Male	Lung	Adenocarcinoma, Grade Ⅱ	T2N1M0
33		52		Male	Lung	Lung tissue	-
34		65		Male	Lung	Adenocarcinoma, Grade Ⅱ	T1N0M0
35		65		Male	Lung	Adenocarcinoma, Grade Ⅱ	T1N0M0
36		65		Male	Lung	Lung tissue	-
37		49		Female	Lung	Adenocarcinoma, Grade Ⅱ	T2N0M0
38		49		Female	Lung	Adenocarcinoma, Grade Ⅱ	T2N0M0
39		49		Female	Lung	Lung tissue	-
40		75		Male	Lung	Adenocarcinoma, Grade Ⅲ	T2N0M0
41		75		Male	Lung	Adenocarcinoma, Grade Ⅲ	T2N0M0
42		75		Male	Lung	Lung tissue	-
43		46		Male	Lung	Adenocarcinoma, Grade Ⅱ	T2N0M0
44		46		Male	Lung	Adenocarcinoma, Grade Ⅱ	T2N0M0
45		46		Male	Lung	Lung tissue	-
46		53		Male	Lung	Adenocarcinoma, Grade Ⅱ	T3N0M0
47		53		Male	Lung	Adenocarcinoma, Grade Ⅱ	T3N0M0
48		53		Male	Lung	Lung tissue	-
49		62		Male	Lung	Adenocarcinoma, Grade Ⅱ	T2N1M0
50		62		Male	Lung	Adenocarcinoma, Grade Ⅱ	T2N1M0
51		62		Male	Lung	Lung and tracheal tissue	-
52		53		Male	Lung	Adenocarcinoma, Grade Ⅱ	T2N0M0
53		53		Male	Lung	Adenocarcinoma, Grade Ⅱ	T2N0M0
54		53		Male	Lung	Lung tissue	-
55		66		Female	Lung	Adenocarcinoma, Grade Ⅱ	T2N1M0
56		66		Female	Lung	Adenocarcinoma, Grade Ⅱ	T2N1M0
57		66		Female	Lung	Lung tissue	-
58		62		Female	Lung	Adenocarcinoma, Grade Ⅱ	T2N0M0
59		62		Female	Lung	Adenocarcinoma, Grade Ⅱ	T2N0M0
60		62		Female	Lung	Lung tissue	-
61		39		Male	Lung	Adenocarcinoma, Grade Ⅱ	T2N0M0
62		39		Male	Lung	Adenocarcinoma, Grade Ⅱ	T2N0M0
63		39		Male	Lung	Lung tissue	-
64		59		Female	Lung	Adenocarcinoma, Grade Ⅱ	T2N0M0
65		59		Female	Lung	Adenocarcinoma, Grade Ⅱ	T2N0M0
66		59		Female	Lung	Lung tissue	-
67		52		Female	Lung	Adenocarcinoma, Grade Ⅱ	T2N1M0
68		52		Female	Lung	Adenocarcinoma, Grade Ⅱ	T2N1M0
69		52		Female	Lung	Lung tissue	-
70		53		Male	Lung	Adenocarcinoma, Grade Ⅱ	T2N0M0
71		53		Male	Lung	Adenocarcinoma, Grade Ⅱ	T2N0M0
72		53		Male	Lung	Lung tissue	-
73		59		Male	Lung	Adenocarcinoma, Grade Ⅲ	T2N1M0
74		59		Male	Lung	Adenocarcinoma, Grade Ⅲ	T2N1M0
75		59		Male	Lung	Lung tissue	-
76		62		Male	Lung	Adenocarcinoma, Grade Ⅲ	T3N0M0
77		62		Male	Lung	Adenocarcinoma, Grade Ⅲ	T3N0M0
78		62		Male	Lung	Lung and tracheal tissue	-
79		62		Male	Lung	Adenocarcinoma, Grade Ⅱ	T2N0M0
80		62		Male	Lung	Adenocarcinoma, Grade Ⅱ	T2N0M0
81		62		Male	Lung	Lung tissue	-
82		37		Female	Lung	Adenocarcinoma, Grade Ⅱ	T2N0M0
83		37		Female	Lung	Adenocarcinoma, Grade Ⅱ	T2N0M0
84		37		Female	Lung	Lung tissue	-
85		55		Male	Lung	Adenocarcinoma, Grade Ⅲ	T2N0M0
86		55		Male	Lung	Adenocarcinoma, Grade Ⅲ	T2N0M0
87		55		Male	Lung	Lung tissue	-
88		63		Female	Lung	Adenocarcinoma, Grade Ⅱ	T2N0M0
89		63		Female	Lung	Adenocarcinoma, Grade Ⅱ	T2N0M0
90		63		Female	Lung	Lung tissue	-
91		65		Male	Lung	Adenocarcinoma, Grade Ⅲ	T2N0M0
92		65		Male	Lung	Adenocarcinoma, Grade Ⅲ	T2N0M0
93		65		Male	Lung	Lung tissue	-
94		64		Male	Lung	Adenocarcinoma, Grade Ⅱ	T2N0M0
95		64		Male	Lung	Adenocarcinoma, Grade Ⅱ	T2N0M0
96		64		Male	Lung	Lung tissue	-
97		40		Male	Lung	Adenocarcinoma, Grade Ⅲ	T2N0M0
98		40		Male	Lung	Adenocarcinoma, Grade Ⅲ	T2N0M0
99		40		Male	Lung	Lung tissue	-
100		69		Male	Lung	Adenocarcinoma, Grade Ⅲ	T2N0M0
101		69		Male	Lung	Adenocarcinoma, Grade Ⅲ	T2N0M0
102		69		Male	Lung	Lung tissue	-
103		51		Male	Lung	Adenocarcinoma, Grade Ⅱ	T2N1M0
104		51		Male	Lung	Adenocarcinoma, Grade Ⅱ	T2N1M0
105		51		Male	Lung	Lung tissue	-
106		50		Male	Lung	Adenocarcinoma, Grade Ⅲ	T2N0M0
107		50		Male	Lung	Adenocarcinoma, Grade Ⅲ	T2N0M0
108		50		Male	Lung	Lung tissue	-
109		65		Male	Lung	Adenocarcinoma, Grade Ⅲ	T3N0M0
110		65		Male	Lung	Adenocarcinoma, Grade Ⅲ	T3N0M0
111		65		Male	Lung	Lung tissue	-
112		30		Male	Lung	Adenocarcinoma, Grade Ⅲ	T2N0M0
113		30		Male	Lung	Adenocarcinoma, Grade Ⅲ	T2N0M0
114		30		Male	Lung	Lung tissue	-
115		54		Female	Lung	Adenocarcinoma, Grade Ⅲ	T3N1M0
116		54		Female	Lung	Adenocarcinoma, Grade Ⅲ	T3N1M0
117		54		Female	Lung	Lung tissue	-
118		36		Female	Lung	Adenocarcinoma, Grade Ⅲ	T2N2M0
119		36		Female	Lung	Adenocarcinoma, Grade Ⅲ	T2N2M0
120		36		Female	Lung	Lung tissue	-
121		77		Male	Lung	Adenocarcinoma, Grade Ⅲ	T2N0M0
122		77		Male	Lung	Adenocarcinoma, Grade Ⅲ	T2N0M0
123		77		Male	Lung	Lung tissue	-
124		63		Male	Lung	Adenocarcinoma, Grade Ⅲ	T2N0M0
125		63		Male	Lung	Adenocarcinoma, Grade Ⅲ	T2N0M0
126		63		Male	Lung	Lung tissue	-
127		32		Female	Lung	Adenocarcinoma, Grade Ⅲ	T2N1M0
128		32		Female	Lung	Adenocarcinoma, Grade Ⅲ	T2N1M0
129		32		Female	Lung	Lung tissue	-
130		51		Female	Lung	Adenocarcinoma, Grade Ⅲ	T2N0M0
131		51		Female	Lung	Adenocarcinoma, Grade Ⅲ	T2N0M0
132		51		Female	Lung	Lung tissue	-
133		61		Male	Lung	Adenocarcinoma, Grade Ⅲ	T2N1M0
134		61		Male	Lung	Adenocarcinoma, Grade Ⅲ	T2N1M0
135		61		Male	Lung	Lung tissue	-
136		52		Female	Lung	Adenocarcinoma, Grade Ⅲ	T2N1M0
137		52		Female	Lung	Adenocarcinoma, Grade Ⅲ	T2N1M0
138		52		Female	Lung	Lung tissue	-
139		52		Male	Lung	Adenocarcinoma, Grade Ⅲ	T3N0M0
140		52		Male	Lung	Adenocarcinoma, Grade Ⅲ	T3N0M0
141		52		Male	Lung	Lung tissue	-
142		60		Male	Lung	Adenocarcinoma, Grade Ⅲ	T2N0M0
143		60		Male	Lung	Adenocarcinoma, Grade Ⅲ	T2N0M0
144		60		Male	Lung	Lung tissue	-
145		63		Male	Lung	Adenocarcinoma, Grade Ⅲ	T2N0M0
146		63		Male	Lung	Adenocarcinoma, Grade Ⅲ	T2N0M0
147		63		Male	Lung	Lung tissue	-
148		52		Male	Lung	Adenocarcinoma, Grade Ⅲ	T2N0M0
149		52		Male	Lung	Adenocarcinoma, Grade Ⅲ	T2N0M0
150		52		Male	Lung	Lung tissue	-
