# Supplementary material for: Down‐regulation of MTHFD2 inhibits NSCLC progression by suppressing cycle‐related genes
Source: J Cell Mol Med. 2019 Nov 28;24(2):1568–77. doi: 10.1111/jcmm.14844 (PMC6991687; doi:10.1111/jcmm.14844)
Supplement: Supplementary file 4 [file JCMM-24-1568-s004.xlsx]

## Sheet: Differential Data
Table S4. Differentially expressed genes in H1299-shMTHFD2 cells
Probe	KD	KD	KD	NC	NC	NC	P-value	P-value	Fold change	Fold change	Fold change	Fold change	Annotation	Annotation	Annotation	Annotation	Annotation	Annotation
probeSet	7653-1_(PrimeView).CEL	7653-2_(PrimeView).CEL	7653-3_(PrimeView).CEL	7652-1_(PrimeView).CEL	7652-2_(PrimeView).CEL	7652-3_(PrimeView).CEL	Corrected p-value	P-value	Fold change	Log Fold change	Absolute Fold change	Regulation	Gene Symbol	Entrez Gene	Gene Ontology Biological Process	Gene Ontology Cellular Component	Gene Ontology Molecular Function	Alignments
11742688_s_at	0.709789	0.641216	0.652007	-0.669582	-0.641216	-0.771745	0.000302052	7.09605e-06	2.57015	1.36185	2.57015	up	HIST2H2AA3	723790 /// 8337	0006334 // nucleosome assembly // inferred from electronic annotation	0000786 // nucleosome // inferred from electronic annotation /// 0005634 // nucleus // inferred from electronic annotation /// 0005694 // chromosome // inferred from electronic annotation	0003677 // DNA binding // inferred from electronic annotation	chr1:149822467-149823195 (+) // 88.54 // q21.2 /// chr1:149813750-149814478 (-) // 88.54 // q21.2
11742688_s_at	0.709789	0.641216	0.652007	-0.669582	-0.641216	-0.771745	0.000302052	7.09605e-06	2.57015	1.36185	2.57015	up	HIST2H2AA4	723790 /// 8337	0006334 // nucleosome assembly // inferred from electronic annotation	0000786 // nucleosome // inferred from electronic annotation /// 0005634 // nucleus // inferred from electronic annotation /// 0005694 // chromosome // inferred from electronic annotation	0003677 // DNA binding // inferred from electronic annotation	chr1:149822467-149823195 (+) // 88.54 // q21.2 /// chr1:149813750-149814478 (-) // 88.54 // q21.2
11756723_x_at	-0.27206	-0.274701	-0.261659	0.26166	0.341331	0.407446	0.000885818	0.000138095	-1.52233	-0.606285	1.52233	down	LDHA	3939	0005975 // carbohydrate metabolic process // inferred from electronic annotation /// 0006090 // pyruvate metabolic process // traceable author statement /// 0006096 // glycolysis // non-traceable author statement /// 0006096 // glycolysis // inferred from electronic annotation /// 0006144 // purine base metabolic process // traceable author statement /// 0006188 // IMP biosynthetic process // inf…	0005737 // cytoplasm // inferred from electronic annotation /// 0005739 // mitochondrion // inferred from electronic annotation /// 0005829 // cytosol // traceable author statement /// 0005829 // cytosol // inferred from electronic annotation /// 0019861 // flagellum // inferred from electronic annotation	0000166 // nucleotide binding // inferred from electronic annotation /// 0003824 // catalytic activity // inferred from electronic annotation /// 0003876 // AMP deaminase activity // inferred from electronic annotation /// 0003876 // AMP deaminase activity // traceable author statement /// 0004459 // L-lactate dehydrogenase activity // non-traceable author statement /// 0004459 // L-lactate dehyd…	chr11:18416109-18429189 (+) // 99.18 // p15.1
11722153_s_at	-0.422092	-0.486308	-0.373849	0.397328	0.373849	0.458085	0.000585629	3.437e-05	-1.78654	-0.837171	1.78654	down	SGMS2	166929	0006629 // lipid metabolic process // inferred from electronic annotation /// 0006665 // sphingolipid metabolic process // traceable author statement /// 0006665 // sphingolipid metabolic process // inferred from electronic annotation /// 0006686 // sphingomyelin biosynthetic process // inferred from direct assay /// 0016310 // phosphorylation // inferred from electronic annotation /// 0030148 //…	0000139 // Golgi membrane // inferred from electronic annotation /// 0005794 // Golgi apparatus // inferred from direct assay /// 0005794 // Golgi apparatus // inferred from electronic annotation /// 0005886 // plasma membrane // traceable author statement /// 0005886 // plasma membrane // inferred from electronic annotation /// 0005887 // integral to plasma membrane // inferred from direct assay…	0016301 // kinase activity // inferred from electronic annotation /// 0016740 // transferase activity // inferred from electronic annotation /// 0033188 // sphingomyelin synthase activity // inferred from electronic annotation /// 0047493 // ceramide cholinephosphotransferase activity // inferred from direct assay	chr4:108814429-108836190 (+) // 98.18 // q25
11720915_x_at	-0.321549	-0.288543	-0.26229	0.341666	0.38397	0.26229	0.000796112	9.68585e-05	-1.53698	-0.620103	1.53698	down	PGAM1	5223	0005975 // carbohydrate metabolic process // traceable author statement /// 0006006 // glucose metabolic process // traceable author statement /// 0006094 // gluconeogenesis // traceable author statement /// 0006096 // glycolysis // traceable author statement /// 0006096 // glycolysis // inferred from electronic annotation /// 0006110 // regulation of glycolysis // inferred from direct assay /// …	0005829 // cytosol // inferred from direct assay /// 0005829 // cytosol // traceable author statement	0003824 // catalytic activity // inferred from electronic annotation /// 0004082 // bisphosphoglycerate mutase activity // inferred from electronic annotation /// 0004083 // bisphosphoglycerate 2-phosphatase activity // inferred from electronic annotation /// 0004619 // phosphoglycerate mutase activity // inferred from mutant phenotype /// 0004619 // phosphoglycerate mutase activity // non-tracea…	chr10:99185888-99193198 (+) // 96.91 // q24.1
11759599_at	0.488697	0.379956	0.380744	-0.437316	-0.469406	-0.379956	0.00060272	4.56246e-05	1.79671	0.845359	1.79671	up	PNISR	25957		0005634 // nucleus // inferred from electronic annotation /// 0016607 // nuclear speck // inferred from electronic annotation		chr6:99856014-99873184 (-) // 89.06 // q16.2
11730843_a_at	-0.582319	-0.362027	-0.562366	0.362027	0.49517	0.533918	0.00131541	0.000382948	-1.95334	-0.965943	1.95334	down	MXI1	4601	0006351 // transcription, DNA-dependent // inferred from electronic annotation /// 0006355 // regulation of transcription, DNA-dependent // inferred from electronic annotation /// 0008285 // negative regulation of cell proliferation // traceable author statement /// 0042994 // cytoplasmic sequestering of transcription factor // traceable author statement	0005634 // nucleus // inferred from electronic annotation /// 0005634 // nucleus // traceable author statement	0003677 // DNA binding // inferred from electronic annotation /// 0003677 // DNA binding // traceable author statement /// 0003714 // transcription corepressor activity // traceable author statement	chr10:111967291-112047121 (+) // 93.69 // q25.2
11757120_at	-0.362781	-0.455533	-0.241552	0.3014	0.349803	0.241552	0.00170648	0.000720654	-1.57012	-0.650874	1.57012	down	SNORA63	100302143 /// 1974 /// 6043 /// 619567 /// 619568 /// 677847	0000288 // nuclear-transcribed mRNA catabolic process, deadenylation-dependent decay // traceable author statement /// 0000289 // nuclear-transcribed mRNA poly(A) tail shortening // traceable author statement /// 0006412 // translation // traceable author statement /// 0006412 // translation // inferred from electronic annotation /// 0006413 // translational initiation // traceable author stateme…	0005829 // cytosol // traceable author statement /// 0016281 // eukaryotic translation initiation factor 4F complex // traceable author statement	0000166 // nucleotide binding // inferred from electronic annotation /// 0003676 // nucleic acid binding // inferred from electronic annotation /// 0003723 // RNA binding // inferred from electronic annotation /// 0003743 // translation initiation factor activity // inferred from electronic annotation /// 0003743 // translation initiation factor activity // traceable author statement /// 0004386 …	chr3:186505087-186505222 (+) // 100.0 // q27.3
11748951_a_at	-0.562134	-0.407268	-0.382329	0.519752	0.382329	0.846096	0.0034406	0.00224666	-2.0467	-1.0333	2.0467	down	CTNNB1	1499	0000122 // negative regulation of transcription from RNA polymerase II promoter // not recorded /// 0000122 // negative regulation of transcription from RNA polymerase II promoter // inferred from electronic annotation /// 0000578 // embryonic axis specification // not recorded /// 0000578 // embryonic axis specification // inferred from electronic annotation /// 0000904 // cell morphogenesis inv…	0000922 // spindle pole // inferred from electronic annotation /// 0005624 // membrane fraction // inferred from electronic annotation /// 0005634 // nucleus // inferred from direct assay /// 0005634 // nucleus // inferred from electronic annotation /// 0005667 // transcription factor complex // inferred from direct assay /// 0005667 // transcription factor complex // inferred from electronic ann…	0003677 // DNA binding // inferred from electronic annotation /// 0003682 // chromatin binding // inferred from electronic annotation /// 0003690 // double-stranded DNA binding // inferred from electronic annotation /// 0003700 // sequence-specific DNA binding transcription factor activity // inferred from electronic annotation /// 0003713 // transcription coactivator activity // inferred from di…	chr3:41236400-41281375 (+) // 98.36 // p22.1
11758478_s_at	-0.369951	-0.336232	-0.388934	0.421418	0.336232	0.43571	0.00051582	2.5242e-05	-1.69681	-0.762826	1.69681	down	CDCA7	83879	0006351 // transcription, DNA-dependent // inferred from electronic annotation /// 0006355 // regulation of transcription, DNA-dependent // inferred from electronic annotation /// 0042127 // regulation of cell proliferation // inferred from direct assay /// 0051301 // cell division // inferred from electronic annotation	0005634 // nucleus // inferred from direct assay /// 0005634 // nucleus // inferred from electronic annotation		chr2:174233163-174233630 (+) // 99.79 // q31.1
11717099_at	0.560867	0.551916	0.447852	-0.567353	-0.597237	-0.447853	0.00062568	5.42637e-05	2.0816	1.05769	2.0816	up	HIST1H2BK	85236	0006334 // nucleosome assembly // inferred from electronic annotation /// 0042742 // defense response to bacterium // inferred from electronic annotation	0000786 // nucleosome // inferred from electronic annotation /// 0005634 // nucleus // inferred from electronic annotation /// 0005694 // chromosome // inferred from electronic annotation	0003677 // DNA binding // inferred from electronic annotation	chr6:27105619-27114634 (-) // 61.71 // p22.1
11728147_s_at	0.343029	0.260003	0.389969	-0.260003	-0.323428	-0.397789	0.00117779	0.000280363	1.57797	0.658074	1.57797	up	AQP11	282679	0001822 // kidney development // inferred from electronic annotation /// 0006810 // transport // inferred from electronic annotation /// 0006811 // ion transport // inferred from direct assay /// 0006833 // water transport // inferred from direct assay /// 0015793 // glycerol transport // inferred from direct assay /// 0015840 // urea transport // inferred from direct assay /// 0048388 // endosom…	0005737 // cytoplasm // inferred from electronic annotation /// 0005783 // endoplasmic reticulum // inferred from electronic annotation /// 0005829 // cytosol // inferred from electronic annotation /// 0005886 // plasma membrane // inferred from electronic annotation /// 0009986 // cell surface // inferred from direct assay /// 0009986 // cell surface // inferred from electronic annotation /// 00…	0005215 // transporter activity // inferred from electronic annotation	chr11:77300679-77320913 (+) // 95.14 // q14.1
11734796_s_at	0.414888	0.44336	0.555209	-0.657007	-0.639604	-0.414888	0.00120879	0.000304165	2.05858	1.04165	2.05858	up	HIST1H2BI	8339 /// 8343 /// 8344 /// 8346 /// 8347	0006334 // nucleosome assembly // non-traceable author statement /// 0006334 // nucleosome assembly // inferred from electronic annotation /// 0042742 // defense response to bacterium // inferred from electronic annotation	0000786 // nucleosome // non-traceable author statement /// 0000786 // nucleosome // inferred from electronic annotation /// 0005634 // nucleus // inferred from electronic annotation /// 0005694 // chromosome // inferred from electronic annotation	0003677 // DNA binding // non-traceable author statement /// 0003677 // DNA binding // inferred from electronic annotation	chr6:26215416-26216920 (-) // 47.43 // p22.2
11735512_a_at	-0.272769	-0.257048	-0.321926	0.277893	0.257048	0.427954	0.00140819	0.000454596	-1.52085	-0.604879	1.52085	down	PHTF2	57157	0006351 // transcription, DNA-dependent // inferred from electronic annotation /// 0006355 // regulation of transcription, DNA-dependent // inferred from electronic annotation	0005634 // nucleus // inferred from electronic annotation /// 0005783 // endoplasmic reticulum // inferred from direct assay	0003677 // DNA binding // inferred from electronic annotation	chr7:77469444-77586820 (+) // 98.27 // q11.23
11741700_s_at	0.369829	0.26094	0.534204	-0.26094	-0.393746	-0.362738	0.00228595	0.00121881	1.65573	0.727465	1.65573	up	HIST1H2BJ	8970	0006334 // nucleosome assembly // non-traceable author statement /// 0006334 // nucleosome assembly // inferred from electronic annotation /// 0042742 // defense response to bacterium // inferred from electronic annotation	0000786 // nucleosome // non-traceable author statement /// 0000786 // nucleosome // inferred from electronic annotation /// 0005634 // nucleus // inferred from electronic annotation /// 0005694 // chromosome // inferred from electronic annotation	0003677 // DNA binding // non-traceable author statement /// 0003677 // DNA binding // inferred from electronic annotation	chr6:27099769-27100575 (-) // 99.5 // p22.1
11723957_x_at	-0.264494	-0.258823	-0.31247	0.258823	0.317409	0.490976	0.00191174	0.000903653	-1.55222	-0.634332	1.55222	down	LSM5	23658	0000288 // nuclear-transcribed mRNA catabolic process, deadenylation-dependent decay // traceable author statement /// 0006397 // mRNA processing // inferred from electronic annotation /// 0006397 // mRNA processing // traceable author statement /// 0008380 // RNA splicing // inferred from electronic annotation /// 0010467 // gene expression // traceable author statement /// 0016070 // RNA metabo…	0005634 // nucleus // inferred from electronic annotation /// 0005634 // nucleus // traceable author statement /// 0005829 // cytosol // traceable author statement /// 0030529 // ribonucleoprotein complex // inferred from electronic annotation	0003723 // RNA binding // inferred from electronic annotation /// 0003723 // RNA binding // traceable author statement /// 0005515 // protein binding // inferred from physical interaction	chr7:32525083-32530028 (-) // 71.48 // p14.3
11732167_a_at	-0.627301	-0.327029	-0.406161	0.411958	0.363412	0.327029	0.00192853	0.00091496	-1.76659	-0.820963	1.76659	down	STAG3	10734	0007049 // cell cycle // inferred from electronic annotation /// 0007059 // chromosome segregation // inferred from electronic annotation /// 0007126 // meiosis // inferred from electronic annotation /// 0007130 // synaptonemal complex assembly // traceable author statement	0000775 // chromosome, centromeric region // inferred from electronic annotation /// 0000795 // synaptonemal complex // traceable author statement /// 0005634 // nucleus // traceable author statement /// 0005634 // nucleus // inferred from electronic annotation /// 0005694 // chromosome // inferred from electronic annotation /// 0030893 // meiotic cohesin complex // inferred from direct assay		chr7:99775516-99812006 (+) // 97.91 // q22.1
11733057_a_at	-0.497206	-0.304906	-0.424043	0.308635	0.304906	0.331542	0.00105729	0.000216365	-1.65146	-0.723746	1.65146	down	PTBP3	9991	0006397 // mRNA processing // inferred from electronic annotation /// 0008380 // RNA splicing // inferred from electronic annotation /// 0009653 // anatomical structure morphogenesis // traceable author statement /// 0030154 // cell differentiation // inferred from electronic annotation /// 0033119 // negative regulation of RNA splicing // inferred from direct assay /// 0043249 // erythrocyte mat…	0005634 // nucleus // inferred from electronic annotation	0000166 // nucleotide binding // inferred from electronic annotation /// 0003676 // nucleic acid binding // inferred from electronic annotation /// 0003723 // RNA binding // inferred from electronic annotation /// 0003723 // RNA binding // traceable author statement	chr9:114980718-115095912 (-) // 94.87 // q32
11732350_a_at	-0.624747	-0.892257	-0.647194	0.786378	0.624747	0.949129	0.00118564	0.000287252	-2.84445	-1.50815	2.84445	down	CCNA1	8900	0000079 // regulation of cyclin-dependent protein kinase activity // inferred from electronic annotation /// 0000082 // G1/S transition of mitotic cell cycle // traceable author statement /// 0000083 // regulation of transcription involved in G1/S phase of mitotic cell cycle // traceable author statement /// 0000086 // G2/M transition of mitotic cell cycle // traceable author statement /// 000027…	0005634 // nucleus // inferred from electronic annotation /// 0005654 // nucleoplasm // traceable author statement /// 0005829 // cytosol // traceable author statement /// 0015630 // microtubule cytoskeleton // inferred from direct assay	0005515 // protein binding // inferred from physical interaction /// 0019901 // protein kinase binding // inferred from electronic annotation	chr13:37006408-37017006 (+) // 92.72 // q13.3
11722571_at	-0.355832	-0.332964	-0.454531	0.332964	0.335404	0.360585	0.00060272	4.62458e-05	-1.65186	-0.724093	1.65186	down	CCNA2	890	0000079 // regulation of cyclin-dependent protein kinase activity // inferred from electronic annotation /// 0000086 // G2/M transition of mitotic cell cycle // traceable author statement /// 0000278 // mitotic cell cycle // traceable author statement /// 0007049 // cell cycle // inferred from electronic annotation /// 0007067 // mitosis // inferred from electronic annotation /// 0007095 // mitot…	0001939 // female pronucleus // inferred from electronic annotation /// 0001940 // male pronucleus // inferred from electronic annotation /// 0005634 // nucleus // inferred from direct assay /// 0005634 // nucleus // inferred from electronic annotation /// 0005654 // nucleoplasm // traceable author statement /// 0005737 // cytoplasm // inferred from electronic annotation	0005515 // protein binding // inferred from physical interaction /// 0019901 // protein kinase binding // inferred from electronic annotation	chr4:122737503-122745622 (-) // 94.66 // q27
11715767_s_at	-0.276712	-0.30377	-0.274717	0.274717	0.291247	0.379505	0.000639947	5.94183e-05	-1.51595	-0.600223	1.51595	down	ACAA2	10449	0006084 // acetyl-CoA metabolic process // inferred from electronic annotation /// 0006629 // lipid metabolic process // inferred from electronic annotation /// 0006631 // fatty acid metabolic process // inferred from electronic annotation /// 0006635 // fatty acid beta-oxidation // inferred from electronic annotation /// 0006695 // cholesterol biosynthetic process // non-traceable author stateme…	0005739 // mitochondrion // inferred from direct assay /// 0005739 // mitochondrion // non-traceable author statement /// 0005739 // mitochondrion // inferred from electronic annotation /// 0005743 // mitochondrial inner membrane // inferred from electronic annotation	0003824 // catalytic activity // inferred from electronic annotation /// 0003988 // acetyl-CoA C-acyltransferase activity // non-traceable author statement /// 0003988 // acetyl-CoA C-acyltransferase activity // inferred from electronic annotation /// 0005515 // protein binding // inferred from physical interaction /// 0016740 // transferase activity // inferred from electronic annotation /// 001…	chr18:47309728-47340330 (-) // 93.3 // q21.1
11715845_s_at	-0.376693	-0.302999	-0.281836	0.400421	0.281836	0.359299	0.000850315	0.000121302	-1.58853	-0.667695	1.58853	down	PTPRF	5792	0001960 // negative regulation of cytokine-mediated signaling pathway // inferred from electronic annotation /// 0006470 // protein dephosphorylation // inferred from electronic annotation /// 0007155 // cell adhesion // traceable author statement /// 0007155 // cell adhesion // inferred from electronic annotation /// 0007156 // homophilic cell adhesion // inferred from electronic annotation /// …	0005624 // membrane fraction // inferred from electronic annotation /// 0005626 // insoluble fraction // inferred from electronic annotation /// 0005768 // endosome // inferred from electronic annotation /// 0005792 // microsome // inferred from electronic annotation /// 0005886 // plasma membrane // inferred from electronic annotation /// 0005887 // integral to plasma membrane // traceable autho…	0004721 // phosphoprotein phosphatase activity // inferred from electronic annotation /// 0004725 // protein tyrosine phosphatase activity // inferred from direct assay /// 0004725 // protein tyrosine phosphatase activity // inferred from electronic annotation /// 0004725 // protein tyrosine phosphatase activity // traceable author statement /// 0004872 // receptor activity // inferred from elect…	chr1:43996553-44089337 (+) // 94.38 // p34.2
11758217_s_at	-0.406075	-0.579802	-0.395891	0.553944	0.395891	0.507631	0.0011073	0.000238018	-1.92707	-0.946411	1.92707	down	FAM108C1	58489			0016787 // hydrolase activity // inferred from electronic annotation	chr15:81047224-81047962 (+) // 77.68 // q25.1
11739843_at	-0.195606	-0.210967	-0.209898	0.492058	0.195606	0.464499	0.00466781	0.00338888	-1.50477	-0.589544	1.50477	down	TAF4B	6875	0006351 // transcription, DNA-dependent // inferred from electronic annotation /// 0006352 // transcription initiation, DNA-dependent // non-traceable author statement /// 0006352 // transcription initiation, DNA-dependent // inferred from electronic annotation /// 0006355 // regulation of transcription, DNA-dependent // non-traceable author statement /// 0006355 // regulation of transcription, D…	0005634 // nucleus // inferred from direct assay /// 0005634 // nucleus // non-traceable author statement /// 0005634 // nucleus // inferred from electronic annotation /// 0005654 // nucleoplasm // traceable author statement /// 0005669 // transcription factor TFIID complex // inferred from electronic annotation /// 0005730 // nucleolus // inferred from direct assay /// 0005737 // cytoplasm // in…	0003677 // DNA binding // inferred from direct assay /// 0003677 // DNA binding // inferred from electronic annotation /// 0003700 // sequence-specific DNA binding transcription factor activity // inferred from electronic annotation /// 0003743 // translation initiation factor activity // inferred from electronic annotation /// 0051059 // NF-kappaB binding // inferred from physical interaction	chr18:23806408-23971647 (+) // 98.79 // q11.2
11760241_a_at	-0.241494	-0.192401	-0.168771	0.168771	0.425636	0.907351	0.0333561	0.0321381	-1.62617	-0.701475	1.62617	down	SKP2	6502	0000080 // G1 phase of mitotic cell cycle // traceable author statement /// 0000082 // G1/S transition of mitotic cell cycle // traceable author statement /// 0000082 // G1/S transition of mitotic cell cycle // inferred from electronic annotation /// 0000084 // S phase of mitotic cell cycle // traceable author statement /// 0000086 // G2/M transition of mitotic cell cycle // inferred from electro…	0005654 // nucleoplasm // traceable author statement /// 0005829 // cytosol // traceable author statement /// 0019005 // SCF ubiquitin ligase complex // inferred from direct assay /// 0019005 // SCF ubiquitin ligase complex // inferred from electronic annotation	0004842 // ubiquitin-protein ligase activity // inferred from electronic annotation /// 0005515 // protein binding // inferred from physical interaction /// 0016301 // kinase activity // inferred from electronic annotation	chr5:36152229-36183346 (+) // 98.57 // p13.2
11759602_a_at	0.326588	0.269513	0.229416	-0.470272	-0.437811	-0.229416	0.00232167	0.00124922	1.57389	0.654339	1.57389	up	C1orf63	57035				chr1:25568739-25573945 (-) // 88.16 // p36.11
11757120_at	-0.362781	-0.455533	-0.241552	0.3014	0.349803	0.241552	0.00170648	0.000720654	-1.57012	-0.650874	1.57012	down	SNORA81	100302143 /// 1974 /// 6043 /// 619567 /// 619568 /// 677847	0000288 // nuclear-transcribed mRNA catabolic process, deadenylation-dependent decay // traceable author statement /// 0000289 // nuclear-transcribed mRNA poly(A) tail shortening // traceable author statement /// 0006412 // translation // traceable author statement /// 0006412 // translation // inferred from electronic annotation /// 0006413 // translational initiation // traceable author stateme…	0005829 // cytosol // traceable author statement /// 0016281 // eukaryotic translation initiation factor 4F complex // traceable author statement	0000166 // nucleotide binding // inferred from electronic annotation /// 0003676 // nucleic acid binding // inferred from electronic annotation /// 0003723 // RNA binding // inferred from electronic annotation /// 0003743 // translation initiation factor activity // inferred from electronic annotation /// 0003743 // translation initiation factor activity // traceable author statement /// 0004386 …	chr3:186505087-186505222 (+) // 100.0 // q27.3
11725650_s_at	0.332328	0.308754	0.262849	-0.262849	-0.48301	-0.319318	0.00166561	0.00068554	1.57611	0.656369	1.57611	up	DCAF5	8816	0016567 // protein ubiquitination // inferred by curator /// 0016567 // protein ubiquitination // inferred from electronic annotation	0005739 // mitochondrion // inferred from electronic annotation /// 0080008 // CUL4-RING ubiquitin ligase complex // inferred from direct assay		chr14:69517215-69620129 (-) // 98.04 // q24.1
11743649_a_at	-0.624973	-0.727553	-0.662122	0.649082	0.624973	0.822401	0.000585629	3.79963e-05	-2.58537	-1.37037	2.58537	down	DCAF6	55827	0016567 // protein ubiquitination // inferred by curator /// 0016567 // protein ubiquitination // inferred from electronic annotation /// 0045944 // positive regulation of transcription from RNA polymerase II promoter // inferred from genetic interaction	0005634 // nucleus // inferred from direct assay /// 0005634 // nucleus // inferred from electronic annotation /// 0080008 // CUL4-RING ubiquitin ligase complex // inferred from direct assay	0030374 // ligand-dependent nuclear receptor transcription coactivator activity // inferred from direct assay	chr1:167905484-168045081 (+) // 95.47 // q24.2
11715743_x_at	-0.299345	-0.279718	-0.387508	0.374686	0.302436	0.279718	0.000865962	0.00012672	-1.55956	-0.641138	1.55956	down	RCC2	55920	0000087 // M phase of mitotic cell cycle // traceable author statement /// 0000236 // mitotic prometaphase // traceable author statement /// 0000278 // mitotic cell cycle // traceable author statement /// 0007049 // cell cycle // inferred from electronic annotation /// 0007067 // mitosis // inferred from electronic annotation /// 0051301 // cell division // inferred from electronic annotation	0000775 // chromosome, centromeric region // inferred from electronic annotation /// 0005634 // nucleus // inferred from electronic annotation /// 0005694 // chromosome // inferred from electronic annotation /// 0005730 // nucleolus // inferred from electronic annotation /// 0005737 // cytoplasm // inferred from electronic annotation /// 0005819 // spindle // inferred from electronic annotation /…		chr1:17733255-17766220 (-) // 95.57 // p36.13
11737795_a_at	-0.355808	-0.312657	-0.287775	0.326136	0.333982	0.287775	0.000406778	1.31248e-05	-1.55263	-0.634711	1.55263	down	KIAA1524	57650		0005737 // cytoplasm // inferred from direct assay /// 0005737 // cytoplasm // inferred from electronic annotation /// 0005886 // plasma membrane // inferred from direct assay /// 0016020 // membrane // inferred from electronic annotation /// 0016021 // integral to membrane // inferred from electronic annotation	0005515 // protein binding // inferred from physical interaction	chr3:108268719-108308491 (-) // 98.9 // q13.13
11740253_a_at	-0.507933	-0.517136	-0.394837	0.429139	0.394837	0.486814	0.000600247	4.40896e-05	-1.87935	-0.910232	1.87935	down	ZWINT	11130	0000070 // mitotic sister chromatid segregation // inferred from direct assay /// 0000087 // M phase of mitotic cell cycle // traceable author statement /// 0000236 // mitotic prometaphase // traceable author statement /// 0000278 // mitotic cell cycle // traceable author statement /// 0007049 // cell cycle // non-traceable author statement /// 0007049 // cell cycle // inferred from electronic an…	0000775 // chromosome, centromeric region // inferred from electronic annotation /// 0000776 // kinetochore // inferred from direct assay /// 0000776 // kinetochore // inferred from electronic annotation /// 0000777 // condensed chromosome kinetochore // inferred from electronic annotation /// 0005634 // nucleus // inferred from electronic annotation /// 0005694 // chromosome // inferred from ele…	0005515 // protein binding // inferred from physical interaction /// 0047485 // protein N-terminus binding // inferred from physical interaction	chr10:58117198-58121034 (-) // 82.03 // q21.1
11758202_s_at	0.379592	0.285043	0.410174	-0.347357	-0.321636	-0.285043	0.000762067	8.52001e-05	1.59802	0.676282	1.59802	up	ATPIF1	93974	0001525 // angiogenesis // traceable author statement /// 0001937 // negative regulation of endothelial cell proliferation // inferred from direct assay /// 0006091 // generation of precursor metabolites and energy // traceable author statement /// 0042981 // regulation of apoptotic process // inferred from electronic annotation /// 0043086 // negative regulation of catalytic activity // traceabl…	0005739 // mitochondrion // inferred from direct assay /// 0005739 // mitochondrion // inferred from sequence or structural similarity /// 0005739 // mitochondrion // inferred from electronic annotation /// 0005739 // mitochondrion // traceable author statement /// 0005753 // mitochondrial proton-transporting ATP synthase complex // inferred from direct assay /// 0009986 // cell surface // inferr…	0004857 // enzyme inhibitor activity // traceable author statement /// 0004857 // enzyme inhibitor activity // inferred from electronic annotation /// 0005516 // calmodulin binding // inferred from sequence or structural similarity /// 0042030 // ATPase inhibitor activity // inferred from direct assay /// 0042030 // ATPase inhibitor activity // inferred from sequence or structural similarity /// …	chr1:28563876-28564611 (+) // 87.71 // p35.3
11718929_a_at	-0.470611	-0.641916	-0.369789	0.483411	0.369789	0.531866	0.0014637	0.000501755	-1.93965	-0.955794	1.93965	down	TGIF2	60436	0006351 // transcription, DNA-dependent // inferred from electronic annotation /// 0006355 // regulation of transcription, DNA-dependent // non-traceable author statement /// 0006355 // regulation of transcription, DNA-dependent // inferred from electronic annotation /// 0045666 // positive regulation of neuron differentiation // inferred from electronic annotation /// 0060041 // retina developme…	0005634 // nucleus // traceable author statement /// 0005634 // nucleus // inferred from electronic annotation	0003677 // DNA binding // inferred from electronic annotation /// 0003700 // sequence-specific DNA binding transcription factor activity // non-traceable author statement /// 0003700 // sequence-specific DNA binding transcription factor activity // inferred from electronic annotation /// 0043565 // sequence-specific DNA binding // inferred from electronic annotation	chr20:35202004-35222545 (+) // 89.0 // q11.23
11751203_a_at	-0.26724	-0.259731	-0.272607	0.25973	0.265357	0.495009	0.00252179	0.00144561	-1.52262	-0.606558	1.52262	down	ZNHIT6	54680	0000492 // box C/D snoRNP assembly // inferred from mutant phenotype /// 0042254 // ribosome biogenesis // inferred from electronic annotation	0070761 // pre-snoRNP complex // inferred from direct assay	0005515 // protein binding // inferred from physical interaction /// 0042802 // identical protein binding // inferred from physical interaction /// 0046872 // metal ion binding // inferred from electronic annotation	chr1:86119683-86174116 (-) // 100.0 // p22.3
11731506_a_at	-0.27733	-0.266086	-0.224635	0.385138	0.224635	0.377463	0.00138086	0.000431886	-1.50014	-0.585096	1.50014	down	RAD23B	5887	0000715 // nucleotide-excision repair, DNA damage recognition // inferred from direct assay /// 0000715 // nucleotide-excision repair, DNA damage recognition // traceable author statement /// 0000718 // nucleotide-excision repair, DNA damage removal // traceable author statement /// 0006281 // DNA repair // traceable author statement /// 0006281 // DNA repair // inferred from electronic annotatio…	0000502 // proteasome complex // inferred from electronic annotation /// 0005634 // nucleus // inferred from direct assay /// 0005634 // nucleus // inferred from electronic annotation /// 0005634 // nucleus // traceable author statement /// 0005643 // nuclear pore // inferred from electronic annotation /// 0005654 // nucleoplasm // traceable author statement /// 0005730 // nucleolus // inferred f…	0003684 // damaged DNA binding // inferred from electronic annotation /// 0003697 // single-stranded DNA binding // traceable author statement /// 0003723 // RNA binding // inferred from electronic annotation /// 0003746 // translation elongation factor activity // inferred from electronic annotation /// 0005515 // protein binding // inferred from physical interaction /// 0031593 // polyubiquitin…	chr9:110045549-110094470 (+) // 92.41 // q31.2
11739834_s_at	-0.348381	-0.349669	-0.482801	0.353129	0.348381	0.400411	0.000778466	8.94262e-05	-1.69458	-0.760924	1.69458	down	MOB4	100529241 /// 25843	0006810 // transport // inferred from electronic annotation	0005624 // membrane fraction // inferred from electronic annotation /// 0005737 // cytoplasm // inferred from sequence or structural similarity /// 0005737 // cytoplasm // inferred from electronic annotation /// 0005794 // Golgi apparatus // inferred from direct assay /// 0005794 // Golgi apparatus // inferred from electronic annotation /// 0016020 // membrane // inferred from electronic annotati…	0005515 // protein binding // inferred from physical interaction /// 0046872 // metal ion binding // inferred from electronic annotation	chr2:198380770-198417515 (+) // 99.61 // q33.1
11722802_at	-0.414876	-0.499177	-0.541167	0.634374	0.414876	0.56188	0.000960133	0.000163383	-2.0309	-1.02212	2.0309	down	GNAI1	2770	0006184 // GTP catabolic process // not recorded /// 0006184 // GTP catabolic process // inferred from reviewed computational analysis /// 0006184 // GTP catabolic process // traceable author statement /// 0006906 // vesicle fusion // inferred from electronic annotation /// 0007049 // cell cycle // inferred from electronic annotation /// 0007165 // signal transduction // not recorded /// 0007165 …	0005622 // intracellular // inferred from electronic annotation /// 0005624 // membrane fraction // inferred from electronic annotation /// 0005634 // nucleus // inferred from electronic annotation /// 0005737 // cytoplasm // inferred from direct assay /// 0005737 // cytoplasm // inferred from electronic annotation /// 0005794 // Golgi apparatus // inferred from electronic annotation /// 0005813 …	0000166 // nucleotide binding // inferred from electronic annotation /// 0003924 // GTPase activity // not recorded /// 0003924 // GTPase activity // inferred from reviewed computational analysis /// 0003924 // GTPase activity // traceable author statement /// 0004871 // signal transducer activity // not recorded /// 0004871 // signal transducer activity // inferred from electronic annotation ///…	chr7:79764048-79848724 (+) // 95.59 // q21.11
11754030_a_at	-0.318374	-0.30934	-0.405869	0.30934	0.372088	0.310405	0.000624375	5.37249e-05	-1.59675	-0.675139	1.59675	down	PABPC4	8761	0006396 // RNA processing // traceable author statement /// 0006401 // RNA catabolic process // traceable author statement /// 0006412 // translation // traceable author statement /// 0007596 // blood coagulation // traceable author statement	0005634 // nucleus // inferred from direct assay /// 0005737 // cytoplasm // inferred from direct assay /// 0005737 // cytoplasm // inferred from electronic annotation /// 0005737 // cytoplasm // traceable author statement /// 0010494 // cytoplasmic stress granule // inferred from direct assay /// 0030529 // ribonucleoprotein complex // inferred from direct assay	0000166 // nucleotide binding // inferred from electronic annotation /// 0003676 // nucleic acid binding // inferred from electronic annotation /// 0003723 // RNA binding // inferred from electronic annotation /// 0005515 // protein binding // inferred from physical interaction /// 0008143 // poly(A) RNA binding // inferred from direct assay /// 0008143 // poly(A) RNA binding // traceable author …	chr1:40029287-40035327 (-) // 97.62 // p34.3
11717849_at	-0.562628	-0.45652	-0.441959	0.541642	0.441958	0.56108	0.00060272	4.60701e-05	-2.00268	-1.00193	2.00268	down	CCDC167	154467		0016020 // membrane // inferred from electronic annotation /// 0016021 // integral to membrane // inferred from electronic annotation		chr6:37450714-37467700 (-) // 94.06 // p21.2
11728569_at	-0.18758	-0.511443	-0.387253	0.240135	0.18758	0.310129	0.00506267	0.00380596	-1.52419	-0.60804	1.52419	down	GSTCD	79807				chr4:106629940-106768882 (+) // 78.93 // q24
11743472_a_at	0.335557	0.22586	0.26595	-0.408535	-0.554217	-0.22586	0.00379571	0.00257738	1.59327	0.671993	1.59327	up	ZNF226	7769	0006351 // transcription, DNA-dependent // inferred from electronic annotation /// 0006355 // regulation of transcription, DNA-dependent // inferred from electronic annotation	0005622 // intracellular // inferred from electronic annotation /// 0005634 // nucleus // inferred from electronic annotation	0003676 // nucleic acid binding // inferred from electronic annotation /// 0003677 // DNA binding // inferred from electronic annotation /// 0008270 // zinc ion binding // inferred from electronic annotation /// 0046872 // metal ion binding // inferred from electronic annotation	chr19:44669226-44679582 (+) // 83.29 // q13.31
11728071_a_at	-0.217993	-0.288221	-0.334976	0.340342	0.217993	0.428505	0.0019772	0.000951945	-1.52556	-0.609343	1.52556	down	NCAPG2	54892	0001833 // inner cell mass cell proliferation // inferred from electronic annotation /// 0007049 // cell cycle // inferred from electronic annotation /// 0007067 // mitosis // inferred from electronic annotation /// 0030261 // chromosome condensation // inferred from electronic annotation /// 0051301 // cell division // inferred from electronic annotation	0005634 // nucleus // inferred from direct assay /// 0005634 // nucleus // inferred from electronic annotation /// 0005730 // nucleolus // inferred from direct assay	0035064 // methylated histone residue binding // inferred from direct assay	chr7:158424004-158497520 (-) // 98.86 // q36.3
11757574_s_at	-0.260339	-0.213422	-0.229237	0.363224	0.213422	0.64953	0.0089164	0.0075031	-1.56164	-0.643058	1.56164	down	TMEM123	114908	0070267 // oncosis // inferred from direct assay	0009897 // external side of plasma membrane // inferred from direct assay /// 0016020 // membrane // inferred from electronic annotation /// 0016021 // integral to membrane // non-traceable author statement /// 0016021 // integral to membrane // inferred from electronic annotation	0004872 // receptor activity // non-traceable author statement /// 0004872 // receptor activity // inferred from electronic annotation	chr11:102267059-102267423 (-) // 58.41 // q22.2
11719784_x_at	-0.367098	-0.301691	-0.349114	0.353577	0.301691	0.400332	0.000585629	3.6752e-05	-1.61459	-0.691168	1.61459	down	RPS23	6228	0000184 // nuclear-transcribed mRNA catabolic process, nonsense-mediated decay // traceable author statement /// 0006412 // translation // inferred by curator /// 0006412 // translation // traceable author statement /// 0006412 // translation // inferred from electronic annotation /// 0006413 // translational initiation // traceable author statement /// 0006414 // translational elongation // trac…	0005622 // intracellular // inferred from electronic annotation /// 0005829 // cytosol // traceable author statement /// 0005840 // ribosome // non-traceable author statement /// 0005840 // ribosome // inferred from electronic annotation /// 0015935 // small ribosomal subunit // inferred from electronic annotation /// 0022627 // cytosolic small ribosomal subunit // inferred from direct assay /// …	0003735 // structural constituent of ribosome // inferred from electronic annotation /// 0005515 // protein binding // inferred from physical interaction	chr5:81569560-81574396 (-) // 67.09 // q14.2
11744166_at	-0.387455	-0.33762	-0.362312	0.447521	0.33762	0.437146	0.000585629	3.45718e-05	-1.70514	-0.769891	1.70514	down	FH	2271	0006099 // tricarboxylic acid cycle // inferred from electronic annotation /// 0006099 // tricarboxylic acid cycle // traceable author statement /// 0006106 // fumarate metabolic process // inferred from electronic annotation /// 0006106 // fumarate metabolic process // traceable author statement /// 0006108 // malate metabolic process // inferred from electronic annotation /// 0044281 // small m…	0005737 // cytoplasm // traceable author statement /// 0005737 // cytoplasm // inferred from electronic annotation /// 0005739 // mitochondrion // traceable author statement /// 0005739 // mitochondrion // inferred from electronic annotation /// 0005759 // mitochondrial matrix // traceable author statement /// 0045239 // tricarboxylic acid cycle enzyme complex // inferred from electronic annotati…	0003824 // catalytic activity // inferred from electronic annotation /// 0004333 // fumarate hydratase activity // not recorded /// 0004333 // fumarate hydratase activity // inferred from electronic annotation /// 0004333 // fumarate hydratase activity // traceable author statement /// 0016829 // lyase activity // inferred from electronic annotation	chr1:241660856-241683059 (-) // 91.48 // q43
11757119_at	-0.570719	-0.518458	-0.381437	0.457557	0.381437	0.392524	0.000852553	0.000124265	-1.86699	-0.900711	1.86699	down	RPSA	3921 /// 574040 /// 6044	0000028 // ribosomal small subunit assembly // not recorded /// 0000184 // nuclear-transcribed mRNA catabolic process, nonsense-mediated decay // traceable author statement /// 0000447 // endonucleolytic cleavage in ITS1 to separate SSU-rRNA from 5.8S rRNA and LSU-rRNA from tricistronic rRNA transcript (SSU-rRNA, 5.8S rRNA, LSU-rRNA) // not recorded /// 0000461 // endonucleolytic cleavage to gene…	0005622 // intracellular // inferred from electronic annotation /// 0005634 // nucleus // traceable author statement /// 0005634 // nucleus // inferred from electronic annotation /// 0005737 // cytoplasm // inferred from direct assay /// 0005737 // cytoplasm // traceable author statement /// 0005737 // cytoplasm // inferred from electronic annotation /// 0005829 // cytosol // traceable author sta…	0003735 // structural constituent of ribosome // not recorded /// 0003735 // structural constituent of ribosome // inferred from electronic annotation /// 0004872 // receptor activity // inferred from electronic annotation /// 0005515 // protein binding // inferred from physical interaction /// 0043022 // ribosome binding // inferred from physical interaction	chr3:39449881-39450030 (+) // 100.0 // p22.1
11752515_a_at	-0.32326	-0.405195	-0.329597	0.404685	0.447931	0.32326	0.000734729	7.83713e-05	-1.67556	-0.744643	1.67556	down	ODC1	4953	0001822 // kidney development // inferred from electronic annotation /// 0006521 // regulation of cellular amino acid metabolic process // traceable author statement /// 0006595 // polyamine metabolic process // traceable author statement /// 0006596 // polyamine biosynthetic process // non-traceable author statement /// 0006596 // polyamine biosynthetic process // inferred from electronic annota…	0005829 // cytosol // traceable author statement /// 0005829 // cytosol // inferred from electronic annotation	0003824 // catalytic activity // inferred from electronic annotation /// 0004586 // ornithine decarboxylase activity // traceable author statement /// 0004586 // ornithine decarboxylase activity // inferred from electronic annotation /// 0016829 // lyase activity // inferred from electronic annotation /// 0016831 // carboxy-lyase activity // inferred from electronic annotation	chr2:10580515-10588453 (-) // 97.4 // p25.1
11759029_at	-0.560877	-0.597741	-0.623091	0.560877	0.621882	0.656262	0.000237609	3.42996e-06	-2.30843	-1.20691	2.30843	down	BRI3BP	140707		0005739 // mitochondrion // inferred from electronic annotation /// 0005741 // mitochondrial outer membrane // inferred from electronic annotation /// 0016020 // membrane // inferred from electronic annotation /// 0016021 // integral to membrane // inferred from electronic annotation		chr12:125478182-125514098 (+) // 79.73 // q24.31
11721144_a_at	-0.415254	-0.545302	-0.788355	0.415253	0.538862	0.497371	0.0017476	0.000756488	-2.09478	-1.0668	2.09478	down	MKI67	4288	0006259 // DNA metabolic process // inferred from electronic annotation /// 0007049 // cell cycle // inferred from electronic annotation /// 0007126 // meiosis // inferred from electronic annotation /// 0008283 // cell proliferation // traceable author statement /// 0008283 // cell proliferation // inferred from electronic annotation /// 0031100 // organ regeneration // inferred from electronic a…	0000775 // chromosome, centromeric region // inferred from electronic annotation /// 0000793 // condensed chromosome // inferred from electronic annotation /// 0005622 // intracellular // inferred from electronic annotation /// 0005634 // nucleus // inferred from direct assay /// 0005634 // nucleus // inferred from electronic annotation /// 0005694 // chromosome // inferred from electronic annota…	0000166 // nucleotide binding // inferred from electronic annotation /// 0005515 // protein binding // inferred from physical interaction /// 0005524 // ATP binding // inferred from electronic annotation /// 0008022 // protein C-terminus binding // inferred from physical interaction	chr10:129894922-129924655 (-) // 98.51 // q26.2
11755872_a_at	-0.321669	-0.270931	-0.244804	0.244804	0.298421	0.41492	0.00133518	0.000406261	-1.51416	-0.598517	1.51416	down	ATP11B	23200	0006811 // ion transport // non-traceable author statement /// 0006812 // cation transport // inferred from electronic annotation /// 0008152 // metabolic process // inferred from electronic annotation /// 0015914 // phospholipid transport // inferred from electronic annotation /// 0015917 // aminophospholipid transport // traceable author statement /// 0034220 // ion transmembrane transport // n…	0005637 // nuclear inner membrane // non-traceable author statement /// 0005768 // endosome // inferred from electronic annotation /// 0005769 // early endosome // inferred from electronic annotation /// 0005783 // endoplasmic reticulum // inferred from direct assay /// 0005783 // endoplasmic reticulum // inferred from electronic annotation /// 0005886 // plasma membrane // traceable author state…	0000166 // nucleotide binding // inferred from electronic annotation /// 0000287 // magnesium ion binding // inferred from electronic annotation /// 0003824 // catalytic activity // inferred from electronic annotation /// 0004012 // phospholipid-translocating ATPase activity // traceable author statement /// 0004012 // phospholipid-translocating ATPase activity // inferred from electronic annotat…	chr3:182591753-182636848 (+) // 97.52 // q26.33
200011_PM_s_at	-0.396513	-0.35825	-0.420879	0.571389	0.735191	0.35825	0.00206451	0.00102358	-1.92762	-0.946824	1.92762	down	ARF3	377	0006184 // GTP catabolic process // traceable author statement /// 0006810 // transport // inferred from electronic annotation /// 0007264 // small GTPase mediated signal transduction // inferred from electronic annotation /// 0015031 // protein transport // inferred from electronic annotation /// 0016192 // vesicle-mediated transport // inferred from electronic annotation	0005622 // intracellular // inferred from electronic annotation /// 0005737 // cytoplasm // inferred from electronic annotation /// 0005794 // Golgi apparatus // inferred from electronic annotation /// 0048471 // perinuclear region of cytoplasm // inferred from electronic annotation	0000166 // nucleotide binding // inferred from electronic annotation /// 0003924 // GTPase activity // traceable author statement /// 0005525 // GTP binding // inferred from electronic annotation /// 0005525 // GTP binding // traceable author statement	chr12:49329991-49351310 (-) // 98.47 // q13.12
11748736_x_at	-0.246885	-0.48558	-0.264624	0.275185	0.246886	0.324898	0.00262881	0.0015499	-1.53122	-0.614686	1.53122	down	PARPBP	55010	0006281 // DNA repair // inferred from electronic annotation /// 0006974 // response to DNA damage stimulus // inferred from electronic annotation /// 2000042 // negative regulation of double-strand break repair via homologous recombination // inferred from mutant phenotype	0000785 // chromatin // inferred from direct assay /// 0005634 // nucleus // inferred from direct assay /// 0005634 // nucleus // inferred from electronic annotation /// 0005730 // nucleolus // inferred from direct assay /// 0005737 // cytoplasm // inferred from electronic annotation	0003677 // DNA binding // inferred from electronic annotation /// 0005515 // protein binding // inferred from physical interaction	chr12:102513955-102590445 (+) // 99.84 // q23.2
11742948_at	-0.286095	-0.213307	-0.245968	0.356661	0.213307	0.524031	0.00387973	0.0026575	-1.52957	-0.613123	1.52957	down	MARCKS	4082	0006112 // energy reserve metabolic process // traceable author statement /// 0044281 // small molecule metabolic process // traceable author statement /// 0050796 // regulation of insulin secretion // traceable author statement	0005737 // cytoplasm // inferred from electronic annotation /// 0005813 // centrosome // inferred from electronic annotation /// 0005856 // cytoskeleton // inferred from electronic annotation /// 0005886 // plasma membrane // traceable author statement /// 0005938 // cell cortex // inferred from electronic annotation /// 0015629 // actin cytoskeleton // traceable author statement /// 0016020 // m…	0003779 // actin binding // inferred from electronic annotation /// 0005080 // protein kinase C binding // inferred from electronic annotation /// 0005516 // calmodulin binding // inferred from electronic annotation /// 0005516 // calmodulin binding // traceable author statement /// 0051015 // actin filament binding // traceable author statement	chr6:114178526-114184652 (+) // 90.87 // q21
11724582_a_at	0.291444	0.270631	0.426127	-0.424617	-0.304489	-0.270631	0.00156651	0.000604035	1.58298	0.662647	1.58298	up	TPRG1L	127262		0008021 // synaptic vesicle // inferred from sequence or structural similarity /// 0008021 // synaptic vesicle // inferred from electronic annotation /// 0030054 // cell junction // inferred from electronic annotation /// 0031410 // cytoplasmic vesicle // inferred from electronic annotation /// 0045202 // synapse // inferred from electronic annotation	0042802 // identical protein binding // inferred from electronic annotation	chr1:3541530-3546691 (+) // 80.83 // p36.32
11741382_a_at	-0.349983	-0.31343	-0.26686	0.424633	0.26686	0.685711	0.00476103	0.00348487	-1.70428	-0.769159	1.70428	down	ZNF114	163071	0006351 // transcription, DNA-dependent // inferred from electronic annotation /// 0006355 // regulation of transcription, DNA-dependent // inferred from electronic annotation	0005622 // intracellular // inferred from electronic annotation /// 0005634 // nucleus // inferred from electronic annotation	0003676 // nucleic acid binding // inferred from electronic annotation /// 0003677 // DNA binding // inferred from electronic annotation /// 0008270 // zinc ion binding // inferred from electronic annotation /// 0046872 // metal ion binding // inferred from electronic annotation	chr19:48774155-48790863 (+) // 80.66 // q13.33
11738228_s_at	0.446875	0.479711	0.366234	-0.417474	-0.366234	-0.423513	0.000522738	2.63912e-05	1.78181	0.833347	1.78181	up	ZNF117	ERV3-1 /// ZNF117	2086 /// 51351	0006351 // transcription, DNA-dependent // inferred from electronic annotation /// 0006355 // regulation of transcription, DNA-dependent // non-traceable author statement /// 0006355 // regulation of transcription, DNA-dependent // inferred from electronic annotation	0005622 // intracellular // inferred from electronic annotation /// 0005634 // nucleus // non-traceable author statement /// 0005634 // nucleus // inferred from electronic annotation /// 0019012 // virion // inferred from electronic annotation	0003676 // nucleic acid binding // inferred from electronic annotation /// 0003677 // DNA binding // inferred from electronic annotation /// 0003700 // sequence-specific DNA binding transcription factor activity // non-traceable author statement /// 0008270 // zinc ion binding // non-traceable author statement /// 0008270 // zinc ion binding // inferred from electronic annotation /// 0046872 // m…
11757625_s_at	-0.299023	-0.286221	-0.398407	0.524922	0.286221	0.386488	0.00171604	0.000728244	-1.6553	-0.727094	1.6553	down	CD200	4345	0050776 // regulation of immune response // traceable author statement	0005886 // plasma membrane // traceable author statement /// 0005886 // plasma membrane // inferred from electronic annotation /// 0005887 // integral to plasma membrane // traceable author statement /// 0016020 // membrane // inferred from electronic annotation /// 0016021 // integral to membrane // inferred from electronic annotation	0005515 // protein binding // inferred from physical interaction /// 0042802 // identical protein binding // inferred from electronic annotation	chr3:112081074-112081954 (+) // 78.58 // q13.2
11758876_at	0.527737	0.418694	0.433204	-0.499428	-0.512799	-0.418693	0.000583204	3.16941e-05	1.91435	0.936851	1.91435	up	CREBRF	153222	0000122 // negative regulation of transcription from RNA polymerase II promoter // inferred from direct assay /// 0006351 // transcription, DNA-dependent // inferred from electronic annotation /// 0006355 // regulation of transcription, DNA-dependent // inferred from electronic annotation /// 0006810 // transport // inferred from electronic annotation /// 0006950 // response to stress // inferred…	0005634 // nucleus // inferred from electronic annotation /// 0005737 // cytoplasm // inferred from direct assay /// 0016604 // nuclear body // inferred from direct assay	0003700 // sequence-specific DNA binding transcription factor activity // inferred from electronic annotation /// 0005515 // protein binding // inferred from physical interaction /// 0043565 // sequence-specific DNA binding // inferred from electronic annotation	chr5:172483369-172564908 (+) // 95.84 // q35.1
11762746_s_at	-0.244329	-0.244329	-0.242377	0.41493	0.242377	0.433574	0.00152981	0.000566907	-1.52341	-0.607306	1.52341	down	ZNF826P	664701	0006351 // transcription, DNA-dependent // inferred from electronic annotation /// 0006355 // regulation of transcription, DNA-dependent // inferred from electronic annotation	0005622 // intracellular // inferred from electronic annotation /// 0005634 // nucleus // inferred from electronic annotation	0003676 // nucleic acid binding // inferred from electronic annotation /// 0003677 // DNA binding // inferred from electronic annotation /// 0008270 // zinc ion binding // inferred from electronic annotation /// 0046872 // metal ion binding // inferred from electronic annotation	chr19:20515776-21046146 (-) // 19.4 // p12
11742902_s_at	-0.333726	-0.393237	-0.389492	0.339697	0.358492	0.333726	0.000259742	4.11706e-06	-1.64276	-0.716123	1.64276	down	AP3S1	1176	0006810 // transport // non-traceable author statement /// 0006810 // transport // inferred from electronic annotation /// 0006886 // intracellular protein transport // inferred from electronic annotation /// 0008286 // insulin receptor signaling pathway // traceable author statement /// 0015031 // protein transport // inferred from electronic annotation /// 0016192 // vesicle-mediated transport …	0005794 // Golgi apparatus // inferred from electronic annotation /// 0016020 // membrane // inferred from electronic annotation /// 0030117 // membrane coat // inferred from electronic annotation /// 0030119 // AP-type membrane coat adaptor complex // traceable author statement /// 0030133 // transport vesicle // traceable author statement /// 0030659 // cytoplasmic vesicle membrane // inferred …	0005215 // transporter activity // non-traceable author statement /// 0005515 // protein binding // inferred from physical interaction /// 0008565 // protein transporter activity // inferred from electronic annotation	chr5:115177177-115249778 (+) // 96.41 // q22.3
11745870_a_at	-1.58167	-1.49498	-1.53008	1.49498	1.52365	1.60331	0.000115042	1.89824e-07	-8.43401	-3.07622	8.43401	down	MTHFD2	10797	0006730 // one-carbon metabolic process // inferred from electronic annotation /// 0008152 // metabolic process // inferred from electronic annotation /// 0009396 // folic acid-containing compound biosynthetic process // inferred from electronic annotation /// 0009408 // response to heat // inferred from electronic annotation /// 0046653 // tetrahydrofolate metabolic process // inferred from dire…	0005739 // mitochondrion // inferred from electronic annotation /// 0005739 // mitochondrion // inferred from sequence or structural similarity	0000166 // nucleotide binding // inferred from electronic annotation /// 0000287 // magnesium ion binding // inferred from direct assay /// 0003824 // catalytic activity // inferred from electronic annotation /// 0004477 // methenyltetrahydrofolate cyclohydrolase activity // inferred from sequence or structural similarity /// 0004477 // methenyltetrahydrofolate cyclohydrolase activity // inferred…	chr2:74425743-74441918 (+) // 93.38 // p13.1
11753899_a_at	-0.374824	-0.383226	-0.399635	0.374824	0.383209	0.38805	9.38989e-05	7.9733e-08	-1.70282	-0.767923	1.70282	down	DLEU1	10301			0005515 // protein binding // inferred from physical interaction	chr13:50656304-50679433 (+) // 82.22 // q14.2
11728314_at	-0.261495	-0.433804	-0.315706	0.330348	0.261495	0.417502	0.00154592	0.000583713	-1.59488	-0.67345	1.59488	down	ZNF148	7707	0000122 // negative regulation of transcription from RNA polymerase II promoter // inferred from electronic annotation /// 0000122 // negative regulation of transcription from RNA polymerase II promoter // traceable author statement /// 0006351 // transcription, DNA-dependent // inferred from electronic annotation /// 0006355 // regulation of transcription, DNA-dependent // traceable author state…	0005622 // intracellular // inferred from electronic annotation /// 0005634 // nucleus // inferred from direct assay /// 0005634 // nucleus // inferred from electronic annotation /// 0005634 // nucleus // traceable author statement /// 0005730 // nucleolus // inferred from direct assay /// 0005794 // Golgi apparatus // inferred from direct assay	0003676 // nucleic acid binding // inferred from electronic annotation /// 0003677 // DNA binding // inferred from electronic annotation /// 0003690 // double-stranded DNA binding // inferred from electronic annotation /// 0003700 // sequence-specific DNA binding transcription factor activity // inferred from electronic annotation /// 0005515 // protein binding // inferred from physical interacti…	chr3:124944404-125094198 (-) // 96.37 // q21.2
11717439_s_at	-0.306334	-0.237037	-0.309008	0.308899	0.237037	0.536253	0.00349375	0.00229027	-1.56358	-0.644856	1.56358	down	TOP1P1	7150 /// 7151	0006260 // DNA replication // not recorded /// 0006260 // DNA replication // inferred from electronic annotation /// 0006265 // DNA topological change // not recorded /// 0006265 // DNA topological change // inferred from electronic annotation /// 0006338 // chromatin remodeling // not recorded /// 0007059 // chromosome segregation // not recorded /// 0012501 // programmed cell death // non-trace…	0000228 // nuclear chromosome // inferred from direct assay /// 0000932 // cytoplasmic mRNA processing body // inferred from direct assay /// 0005634 // nucleus // inferred from direct assay /// 0005634 // nucleus // inferred from electronic annotation /// 0005654 // nucleoplasm // inferred from direct assay /// 0005654 // nucleoplasm // inferred from electronic annotation /// 0005694 // chromoso…	0000166 // nucleotide binding // inferred from electronic annotation /// 0003677 // DNA binding // inferred from direct assay /// 0003677 // DNA binding // inferred from electronic annotation /// 0003682 // chromatin binding // inferred from direct assay /// 0003916 // DNA topoisomerase activity // inferred from electronic annotation /// 0003917 // DNA topoisomerase type I activity // inferred fr…	chr20:39657459-39753124 (+) // 93.96 // q12
11759258_at	-0.317697	-0.253059	-0.279907	0.470765	0.253059	0.564532	0.00271814	0.0016295	-1.63922	-0.713006	1.63922	down	HIST2H2AC	8338	0006334 // nucleosome assembly // non-traceable author statement /// 0006334 // nucleosome assembly // inferred from electronic annotation	0000786 // nucleosome // non-traceable author statement /// 0000786 // nucleosome // inferred from electronic annotation /// 0005634 // nucleus // inferred from electronic annotation /// 0005694 // chromosome // inferred from electronic annotation	0003677 // DNA binding // non-traceable author statement /// 0003677 // DNA binding // inferred from electronic annotation	chr1:149858467-149858935 (+) // 75.97 // q21.2
11733100_at	-0.402229	-0.342596	-0.486283	0.342596	0.351511	0.466516	0.000949116	0.000159037	-1.73778	-0.797244	1.73778	down	USP12	219333	0006464 // cellular protein modification process // non-traceable author statement /// 0006508 // proteolysis // inferred from electronic annotation /// 0006511 // ubiquitin-dependent protein catabolic process // inferred from electronic annotation /// 0016579 // protein deubiquitination // inferred from direct assay		0004197 // cysteine-type endopeptidase activity // inferred from mutant phenotype /// 0004221 // ubiquitin thiolesterase activity // inferred from direct assay /// 0004221 // ubiquitin thiolesterase activity // traceable author statement /// 0004221 // ubiquitin thiolesterase activity // inferred from electronic annotation /// 0004843 // ubiquitin-specific protease activity // inferred from direc…	chr13:27640292-27746029 (-) // 88.39 // q12.13
11754394_a_at	-0.295022	-0.418168	-0.270682	0.3208	0.270683	0.398719	0.00129823	0.000365875	-1.57792	-0.658024	1.57792	down	SYNJ2	8871	0007420 // brain development // inferred from electronic annotation /// 0046854 // phosphatidylinositol phosphorylation // inferred from electronic annotation /// 0046855 // inositol phosphate dephosphorylation // inferred from electronic annotation /// 0046856 // phosphatidylinositol dephosphorylation // inferred from electronic annotation /// 0048312 // intracellular distribution of mitochondri…	0005626 // insoluble fraction // inferred from electronic annotation /// 0005737 // cytoplasm // inferred from electronic annotation /// 0005881 // cytoplasmic microtubule // inferred from electronic annotation /// 0016020 // membrane // inferred from electronic annotation /// 0031315 // extrinsic to mitochondrial outer membrane // inferred from electronic annotation /// 0032587 // ruffle membran…	0000166 // nucleotide binding // inferred from electronic annotation /// 0003676 // nucleic acid binding // inferred from electronic annotation /// 0003723 // RNA binding // inferred from electronic annotation /// 0004439 // phosphatidylinositol-4,5-bisphosphate 5-phosphatase activity // inferred from electronic annotation /// 0004445 // inositol-polyphosphate 5-phosphatase activity // inferred f…	chr6:158480004-158520466 (+) // 97.73 // q25.3
11757860_s_at	-0.798512	-0.967591	-0.979749	0.798512	0.803985	0.807799	0.000321996	8.02029e-06	-3.29143	-1.71872	3.29143	down	QKI	9444	0001570 // vasculogenesis // inferred from electronic annotation /// 0006397 // mRNA processing // inferred from electronic annotation /// 0006417 // regulation of translation // inferred from electronic annotation /// 0006810 // transport // inferred from electronic annotation /// 0007275 // multicellular organismal development // inferred from electronic annotation /// 0008366 // axon ensheathm…	0005634 // nucleus // inferred from direct assay /// 0005634 // nucleus // inferred from electronic annotation /// 0005730 // nucleolus // inferred from direct assay /// 0005737 // cytoplasm // inferred from electronic annotation /// 0005886 // plasma membrane // inferred from direct assay	0003723 // RNA binding // inferred from electronic annotation /// 0005515 // protein binding // inferred from physical interaction /// 0017124 // SH3 domain binding // inferred from electronic annotation	chr6:163990768-163991477 (+) // 98.73 // q26
11731246_s_at	-0.636053	-0.785053	-0.857942	0.855211	0.636053	0.711984	0.000755104	8.27131e-05	-2.81688	-1.4941	2.81688	down	SERTAD4	56256				chr1:210406143-210416454 (+) // 94.71 // q32.2
11745781_s_at	0.57027	0.433921	0.417894	-0.597105	-0.518936	-0.417895	0.000944563	0.000155501	1.97978	0.98534	1.97978	up	ZNF540	163255	0006351 // transcription, DNA-dependent // inferred from electronic annotation /// 0006355 // regulation of transcription, DNA-dependent // inferred from electronic annotation	0005622 // intracellular // inferred from electronic annotation /// 0005634 // nucleus // inferred from electronic annotation /// 0005737 // cytoplasm // inferred from electronic annotation	0003676 // nucleic acid binding // inferred from electronic annotation /// 0003677 // DNA binding // inferred from electronic annotation /// 0008270 // zinc ion binding // inferred from electronic annotation /// 0046872 // metal ion binding // inferred from electronic annotation	chr19:38085776-38104932 (+) // 85.22 // q13.12
11734915_at	-0.694938	-0.611017	-0.428047	0.606997	0.428047	0.681634	0.00140871	0.00045535	-2.21949	-1.15023	2.21949	down	ARHGAP11A	9824	0007165 // signal transduction // inferred from electronic annotation /// 0007264 // small GTPase mediated signal transduction // traceable author statement /// 0043547 // positive regulation of GTPase activity // inferred from electronic annotation /// 0051056 // regulation of small GTPase mediated signal transduction // traceable author statement	0005622 // intracellular // inferred from electronic annotation /// 0005829 // cytosol // traceable author statement	0005096 // GTPase activator activity // inferred from electronic annotation	chr15:32907345-32932149 (+) // 95.25 // q13.3
11758867_at	0.225751	0.364688	0.274115	-0.447357	-0.370664	-0.225751	0.00222225	0.00115295	1.55413	0.636108	1.55413	up	WDR33	55339 /// 84826	0006301 // postreplication repair // non-traceable author statement /// 0006397 // mRNA processing // inferred from electronic annotation /// 0006810 // transport // inferred from electronic annotation /// 0007283 // spermatogenesis // non-traceable author statement /// 0015031 // protein transport // inferred from electronic annotation /// 0016192 // vesicle-mediated transport // inferred from e…	0005581 // collagen // inferred from electronic annotation /// 0005634 // nucleus // inferred from direct assay /// 0005634 // nucleus // inferred from electronic annotation /// 0005730 // nucleolus // inferred from direct assay /// 0016020 // membrane // inferred from electronic annotation /// 0016021 // integral to membrane // inferred from electronic annotation		chr2:128520077-128568736 (-) // 96.61 // q14.3
11726158_at	-0.252868	-0.259324	-0.255842	0.335437	0.252868	0.398902	0.000949116	0.000158628	-1.50012	-0.58508	1.50012	down	SPIN4	139886	0007276 // gamete generation // inferred from electronic annotation			chrX:62567106-62571365 (-) // 62.38 // q11.1
11733919_s_at	-0.396654	-0.34109	-0.372641	0.507567	0.34109	0.424709	0.000796112	9.66584e-05	-1.73458	-0.794584	1.73458	down	SERTAD2	9792	0006351 // transcription, DNA-dependent // inferred from electronic annotation /// 0006355 // regulation of transcription, DNA-dependent // inferred from electronic annotation /// 0030308 // negative regulation of cell growth // inferred from direct assay /// 0045893 // positive regulation of transcription, DNA-dependent // inferred from electronic annotation	0005634 // nucleus // inferred from direct assay /// 0005737 // cytoplasm // inferred from direct assay	0003713 // transcription coactivator activity // inferred from electronic annotation	chr2:64858754-64881046 (-) // 97.65 // p14
11753053_x_at	0.260479	0.375951	0.354751	-0.57156	-0.260479	-0.499055	0.00260714	0.00152583	1.71011	0.774092	1.71011	up	CLN3	1201	0000046 // autophagic vacuole fusion // inferred from sequence or structural similarity /// 0001508 // regulation of action potential // inferred from sequence or structural similarity /// 0001575 // globoside metabolic process // inferred from mutant phenotype /// 0006457 // protein folding // traceable author statement /// 0006520 // cellular amino acid metabolic process // inferred from sequen…	0000139 // Golgi membrane // inferred from direct assay /// 0005634 // nucleus // inferred from direct assay /// 0005737 // cytoplasm // inferred from direct assay /// 0005739 // mitochondrion // traceable author statement /// 0005764 // lysosome // inferred from direct assay /// 0005764 // lysosome // inferred from electronic annotation /// 0005765 // lysosomal membrane // inferred from direct a…	0005515 // protein binding // inferred from physical interaction /// 0051082 // unfolded protein binding // traceable author statement	chr16:28488836-28503080 (-) // 99.92 // p11.2
11743064_at	-0.423834	-0.372311	-0.33603	0.33603	0.492092	0.348848	0.000960133	0.000163872	-1.70493	-0.769715	1.70493	down	CDC6	990	0000075 // cell cycle checkpoint // traceable author statement /// 0000076 // DNA replication checkpoint // traceable author statement /// 0000079 // regulation of cyclin-dependent protein kinase activity // traceable author statement /// 0000082 // G1/S transition of mitotic cell cycle // traceable author statement /// 0000083 // regulation of transcription involved in G1/S phase of mitotic cell…	0000922 // spindle pole // inferred from direct assay /// 0005634 // nucleus // inferred from direct assay /// 0005634 // nucleus // inferred from electronic annotation /// 0005634 // nucleus // traceable author statement /// 0005654 // nucleoplasm // traceable author statement /// 0005737 // cytoplasm // traceable author statement /// 0005737 // cytoplasm // inferred from electronic annotation /…	0000166 // nucleotide binding // traceable author statement /// 0000166 // nucleotide binding // inferred from electronic annotation /// 0003682 // chromatin binding // inferred from electronic annotation /// 0005515 // protein binding // inferred from physical interaction /// 0005524 // ATP binding // inferred from electronic annotation /// 0017111 // nucleoside-triphosphatase activity // inferr…	chr17:38443861-38459413 (+) // 89.9 // q21.2
11725356_a_at	-0.32687	-0.306916	-0.34479	0.333182	0.306916	0.426105	0.000631727	5.54614e-05	-1.60391	-0.681593	1.60391	down	PRTFDC1	56952	0006166 // purine ribonucleoside salvage // not recorded /// 0006168 // adenine salvage // not recorded /// 0006178 // guanine salvage // inferred from direct assay /// 0009116 // nucleoside metabolic process // inferred from electronic annotation /// 0032263 // GMP salvage // not recorded /// 0032264 // IMP salvage // not recorded /// 0046038 // GMP catabolic process // inferred from direct assa…	0005737 // cytoplasm // inferred from electronic annotation /// 0005829 // cytosol // not recorded	0000166 // nucleotide binding // inferred from electronic annotation /// 0000287 // magnesium ion binding // not recorded /// 0000287 // magnesium ion binding // traceable author statement /// 0004422 // hypoxanthine phosphoribosyltransferase activity // inferred from direct assay /// 0016740 // transferase activity // inferred from electronic annotation /// 0042803 // protein homodimerization ac…	chr10:25137542-25241563 (-) // 99.39 // p12.1
11742683_x_at	0.239001	0.377875	0.332845	-0.239001	-0.562049	-0.34168	0.00375816	0.00254551	1.62167	0.697484	1.62167	up	HIST1H1C	3006	0006334 // nucleosome assembly // non-traceable author statement /// 0006334 // nucleosome assembly // inferred from electronic annotation /// 0016584 // nucleosome positioning // inferred from electronic annotation	0000786 // nucleosome // non-traceable author statement /// 0000786 // nucleosome // inferred from electronic annotation /// 0005634 // nucleus // inferred from electronic annotation /// 0005694 // chromosome // inferred from electronic annotation	0003677 // DNA binding // non-traceable author statement /// 0003677 // DNA binding // inferred from electronic annotation	chr6:26055484-26056698 (-) // 86.45 // p22.2
11723116_a_at	-0.319521	-0.416851	-0.429956	0.45248	0.397669	0.319522	0.000828401	0.000115668	-1.71554	-0.778667	1.71554	down	RAD51L3-RFFL	100529207 /// 117584	0006886 // intracellular protein transport // inferred from electronic annotation /// 0006915 // apoptotic process // inferred from electronic annotation /// 0016567 // protein ubiquitination // inferred from electronic annotation	0005737 // cytoplasm // inferred from electronic annotation /// 0016020 // membrane // inferred from electronic annotation /// 0016023 // cytoplasmic membrane-bounded vesicle // inferred from electronic annotation	0008270 // zinc ion binding // inferred from electronic annotation /// 0016874 // ligase activity // inferred from electronic annotation /// 0046872 // metal ion binding // inferred from electronic annotation	chr17:33335964-33416294 (-) // 90.59 // q12
11718583_a_at	-0.601285	-0.631134	-0.559695	0.573737	0.638773	0.559695	0.000230585	3.13277e-06	-2.27854	-1.18811	2.27854	down	CNPY2	10330	0010629 // negative regulation of gene expression // inferred from sequence or structural similarity /// 0010988 // regulation of low-density lipoprotein particle clearance // inferred from sequence or structural similarity /// 0045716 // positive regulation of low-density lipoprotein particle receptor biosynthetic process // inferred from sequence or structural similarity	0005783 // endoplasmic reticulum // inferred from electronic annotation /// 0005887 // integral to plasma membrane // traceable author statement	0005515 // protein binding // inferred from physical interaction	chr12:56703974-56710132 (-) // 99.59 // q13.3
11757794_s_at	-0.235749	-0.225937	-0.337886	0.454482	0.225937	0.426153	0.00246432	0.00138301	-1.55335	-0.635382	1.55335	down	PAPD5	64282	0006260 // DNA replication // inferred from electronic annotation /// 0007049 // cell cycle // inferred from electronic annotation /// 0007067 // mitosis // inferred from electronic annotation /// 0051301 // cell division // inferred from electronic annotation /// 0071044 // histone mRNA catabolic process // inferred from mutant phenotype	0005634 // nucleus // inferred from electronic annotation /// 0005737 // cytoplasm // inferred from electronic annotation	0003677 // DNA binding // inferred from electronic annotation /// 0003887 // DNA-directed DNA polymerase activity // inferred from electronic annotation /// 0016740 // transferase activity // inferred from electronic annotation /// 0016779 // nucleotidyltransferase activity // inferred from electronic annotation /// 0046872 // metal ion binding // inferred from electronic annotation	chr16:50265271-50265735 (+) // 95.26 // q12.1
11730914_a_at	-0.336542	-0.369565	-0.320069	0.320069	0.348531	0.358811	0.000234758	3.25592e-06	-1.60718	-0.684529	1.60718	down	ERLIN1	10613	0030433 // ER-associated protein catabolic process // inferred from direct assay	0005783 // endoplasmic reticulum // inferred from direct assay /// 0005783 // endoplasmic reticulum // inferred from electronic annotation /// 0005789 // endoplasmic reticulum membrane // inferred from direct assay /// 0005789 // endoplasmic reticulum membrane // inferred from electronic annotation /// 0016020 // membrane // inferred from electronic annotation /// 0016021 // integral to membrane …	0005515 // protein binding // inferred from physical interaction	chr10:101909846-101945814 (-) // 97.67 // q24.31
11731153_a_at	-0.249701	-0.221223	-0.285422	0.364167	0.221223	0.589569	0.00536451	0.00408754	-1.5624	-0.643768	1.5624	down	MTRR	100288963 /// 4552	0006555 // methionine metabolic process // traceable author statement /// 0008652 // cellular amino acid biosynthetic process // inferred from electronic annotation /// 0009086 // methionine biosynthetic process // inferred from electronic annotation /// 0055114 // oxidation-reduction process // traceable author statement /// 0055114 // oxidation-reduction process // inferred from electronic anno…	0005634 // nucleus // inferred from direct assay /// 0005730 // nucleolus // inferred from direct assay /// 0005737 // cytoplasm // inferred from direct assay /// 0005737 // cytoplasm // inferred from electronic annotation /// 0005829 // cytosol // traceable author statement /// 0045111 // intermediate filament cytoskeleton // inferred from direct assay	0005506 // iron ion binding // inferred from electronic annotation /// 0010181 // FMN binding // traceable author statement /// 0010181 // FMN binding // inferred from electronic annotation /// 0016491 // oxidoreductase activity // inferred from electronic annotation /// 0016723 // oxidoreductase activity, oxidizing metal ions, NAD or NADP as acceptor // inferred from direct assay /// 0030586 // …	chr5:7869216-7901237 (+) // 99.27 // p15.31
11742756_s_at	-0.242306	-0.285865	-0.261407	0.314152	0.242306	0.456013	0.00170643	0.000719676	-1.51643	-0.600683	1.51643	down	GTF2H1	2965	0000079 // regulation of cyclin-dependent protein kinase activity // traceable author statement /// 0000718 // nucleotide-excision repair, DNA damage removal // traceable author statement /// 0006281 // DNA repair // traceable author statement /// 0006281 // DNA repair // inferred from electronic annotation /// 0006283 // transcription-coupled nucleotide-excision repair // traceable author statem…	0005634 // nucleus // inferred from electronic annotation /// 0005654 // nucleoplasm // traceable author statement /// 0005675 // holo TFIIH complex // inferred from direct assay	0004672 // protein kinase activity // inferred from direct assay /// 0005515 // protein binding // inferred from physical interaction /// 0008094 // DNA-dependent ATPase activity // inferred from direct assay /// 0008353 // RNA polymerase II carboxy-terminal domain kinase activity // inferred from direct assay	chr11:18343815-18388590 (+) // 98.13 // p15.1
11721255_at	-0.385811	-0.51364	-0.447473	0.416638	0.53377	0.385811	0.000803491	0.000104995	-1.85881	-0.894381	1.85881	down	CCND1	595	0000079 // regulation of cyclin-dependent protein kinase activity // inferred from electronic annotation /// 0000080 // G1 phase of mitotic cell cycle // traceable author statement /// 0000082 // G1/S transition of mitotic cell cycle // inferred from direct assay /// 0000082 // G1/S transition of mitotic cell cycle // traceable author statement /// 0000084 // S phase of mitotic cell cycle // trac…	0000307 // cyclin-dependent protein kinase holoenzyme complex // inferred from direct assay /// 0000307 // cyclin-dependent protein kinase holoenzyme complex // inferred from electronic annotation /// 0005622 // intracellular // inferred from direct assay /// 0005634 // nucleus // inferred from direct assay /// 0005634 // nucleus // inferred from electronic annotation /// 0005654 // nucleoplasm /…	0004672 // protein kinase activity // inferred from electronic annotation /// 0005515 // protein binding // inferred from physical interaction /// 0016301 // kinase activity // inferred from electronic annotation /// 0016538 // cyclin-dependent protein kinase regulator activity // inferred from electronic annotation /// 0019899 // enzyme binding // inferred from physical interaction /// 0019901 /…	chr11:69455864-69469242 (+) // 95.44 // q13.3
11736548_s_at	-0.635355	-0.39158	-0.555476	0.517132	0.391581	0.460701	0.00113278	0.00025615	-1.97786	-0.983942	1.97786	down	FANCD2	2177	0006281 // DNA repair // traceable author statement /// 0006281 // DNA repair // inferred from electronic annotation /// 0006974 // response to DNA damage stimulus // inferred from electronic annotation /// 0007049 // cell cycle // inferred from electronic annotation /// 0007129 // synapsis // inferred from electronic annotation /// 0007276 // gamete generation // inferred from electronic annotat…	0000793 // condensed chromosome // inferred from electronic annotation /// 0005634 // nucleus // inferred from electronic annotation /// 0005654 // nucleoplasm // traceable author statement	0005515 // protein binding // inferred from physical interaction	chr3:10068070-10141344 (+) // 93.96 // p25.3
11727293_x_at	-0.232357	-0.237793	-0.290491	0.391858	0.232356	0.530982	0.00307161	0.00193443	-1.55683	-0.638612	1.55683	down	ALG10B	144245	0006486 // protein glycosylation // inferred from electronic annotation /// 0006488 // dolichol-linked oligosaccharide biosynthetic process // traceable author statement /// 0018279 // protein N-linked glycosylation via asparagine // traceable author statement /// 0043687 // post-translational protein modification // traceable author statement /// 0044267 // cellular protein metabolic process // …	0005886 // plasma membrane // inferred from electronic annotation /// 0016020 // membrane // inferred from electronic annotation /// 0016021 // integral to membrane // inferred from electronic annotation	0016740 // transferase activity // inferred from electronic annotation /// 0016757 // transferase activity, transferring glycosyl groups // inferred from electronic annotation /// 0016758 // transferase activity, transferring hexosyl groups // inferred from electronic annotation	chr12:38710556-38723793 (+) // 68.3 // q12
11717090_a_at	0.600147	0.521518	0.508718	-0.66978	-0.508718	-0.681736	0.000609563	4.95766e-05	2.24006	1.16354	2.24006	up	HIST2H2BE	8349	0006334 // nucleosome assembly // non-traceable author statement /// 0006334 // nucleosome assembly // inferred from electronic annotation /// 0042742 // defense response to bacterium // inferred from electronic annotation	0000786 // nucleosome // non-traceable author statement /// 0000786 // nucleosome // inferred from electronic annotation /// 0005634 // nucleus // inferred from electronic annotation /// 0005694 // chromosome // inferred from electronic annotation	0003677 // DNA binding // non-traceable author statement /// 0003677 // DNA binding // inferred from electronic annotation	chr1:149856011-149859515 (-) // 87.27 // q21.2
11754405_s_at	-0.35752	-0.311172	-0.369634	0.360023	0.311172	0.527394	0.00132247	0.000389612	-1.67672	-0.745638	1.67672	down	CLIC4	25932	0006810 // transport // inferred from electronic annotation /// 0006811 // ion transport // inferred from electronic annotation /// 0006821 // chloride transport // non-traceable author statement /// 0006821 // chloride transport // traceable author statement /// 0006821 // chloride transport // inferred from electronic annotation /// 0030154 // cell differentiation // traceable author statement …	0005622 // intracellular // inferred from direct assay /// 0005634 // nucleus // inferred from electronic annotation /// 0005737 // cytoplasm // inferred from direct assay /// 0005737 // cytoplasm // inferred from electronic annotation /// 0005739 // mitochondrion // inferred from direct assay /// 0005739 // mitochondrion // inferred from electronic annotation /// 0005813 // centrosome // inferre…	0005216 // ion channel activity // inferred from electronic annotation /// 0005244 // voltage-gated ion channel activity // inferred from electronic annotation /// 0005247 // voltage-gated chloride channel activity // inferred from electronic annotation /// 0005254 // chloride channel activity // traceable author statement /// 0005254 // chloride channel activity // inferred from electronic annot…	chr1:25170191-25170766 (+) // 91.55 // p36.11
11757120_at	-0.362781	-0.455533	-0.241552	0.3014	0.349803	0.241552	0.00170648	0.000720654	-1.57012	-0.650874	1.57012	down	EIF4A2	100302143 /// 1974 /// 6043 /// 619567 /// 619568 /// 677847	0000288 // nuclear-transcribed mRNA catabolic process, deadenylation-dependent decay // traceable author statement /// 0000289 // nuclear-transcribed mRNA poly(A) tail shortening // traceable author statement /// 0006412 // translation // traceable author statement /// 0006412 // translation // inferred from electronic annotation /// 0006413 // translational initiation // traceable author stateme…	0005829 // cytosol // traceable author statement /// 0016281 // eukaryotic translation initiation factor 4F complex // traceable author statement	0000166 // nucleotide binding // inferred from electronic annotation /// 0003676 // nucleic acid binding // inferred from electronic annotation /// 0003723 // RNA binding // inferred from electronic annotation /// 0003743 // translation initiation factor activity // inferred from electronic annotation /// 0003743 // translation initiation factor activity // traceable author statement /// 0004386 …	chr3:186505087-186505222 (+) // 100.0 // q27.3
11754360_a_at	-0.236839	-0.283073	-0.303481	0.374365	0.236839	0.432262	0.00148922	0.000527361	-1.53931	-0.622287	1.53931	down	RRM2	6241	0000082 // G1/S transition of mitotic cell cycle // traceable author statement /// 0000083 // regulation of transcription involved in G1/S phase of mitotic cell cycle // traceable author statement /// 0000278 // mitotic cell cycle // traceable author statement /// 0006260 // DNA replication // inferred from electronic annotation /// 0006260 // DNA replication // non-traceable author statement ///…	0005654 // nucleoplasm // traceable author statement /// 0005737 // cytoplasm // non-traceable author statement /// 0005737 // cytoplasm // inferred from electronic annotation /// 0005829 // cytosol // traceable author statement	0004748 // ribonucleoside-diphosphate reductase activity, thioredoxin disulfide as acceptor // inferred from sequence or structural similarity /// 0004748 // ribonucleoside-diphosphate reductase activity, thioredoxin disulfide as acceptor // non-traceable author statement /// 0004748 // ribonucleoside-diphosphate reductase activity, thioredoxin disulfide as acceptor // inferred from electronic an…	chr2:10262865-10271546 (+) // 90.04 // p25.1
11738228_s_at	0.446875	0.479711	0.366234	-0.417474	-0.366234	-0.423513	0.000522738	2.63912e-05	1.78181	0.833347	1.78181	up	ERV3-1	ERV3-1 /// ZNF117	2086 /// 51351	0006351 // transcription, DNA-dependent // inferred from electronic annotation /// 0006355 // regulation of transcription, DNA-dependent // non-traceable author statement /// 0006355 // regulation of transcription, DNA-dependent // inferred from electronic annotation	0005622 // intracellular // inferred from electronic annotation /// 0005634 // nucleus // non-traceable author statement /// 0005634 // nucleus // inferred from electronic annotation /// 0019012 // virion // inferred from electronic annotation	0003676 // nucleic acid binding // inferred from electronic annotation /// 0003677 // DNA binding // inferred from electronic annotation /// 0003700 // sequence-specific DNA binding transcription factor activity // non-traceable author statement /// 0008270 // zinc ion binding // non-traceable author statement /// 0008270 // zinc ion binding // inferred from electronic annotation /// 0046872 // m…
11754315_x_at	-0.403737	-0.353157	-0.469161	0.431415	0.353157	0.479569	0.000729266	7.61673e-05	-1.77777	-0.830065	1.77777	down	TMSB4X	7114	0002576 // platelet degranulation // traceable author statement /// 0007010 // cytoskeleton organization // inferred from electronic annotation /// 0007596 // blood coagulation // traceable author statement /// 0030036 // actin cytoskeleton organization // inferred from electronic annotation /// 0030168 // platelet activation // traceable author statement /// 0042989 // sequestering of actin mono…	0005576 // extracellular region // traceable author statement /// 0005737 // cytoplasm // inferred from electronic annotation /// 0005856 // cytoskeleton // inferred from electronic annotation /// 0031093 // platelet alpha granule lumen // traceable author statement	0003779 // actin binding // inferred from electronic annotation /// 0005515 // protein binding // inferred from physical interaction	chrX:12994442-12995345 (+) // 65.93 // p22.2
11760117_x_at	0.233645	0.205718	0.200551	-0.503078	-0.200551	-0.505102	0.00500315	0.00374564	1.53285	0.616215	1.53285	up	SSU72	29101	0006397 // mRNA processing // inferred from electronic annotation	0005634 // nucleus // inferred from electronic annotation /// 0005737 // cytoplasm // inferred from electronic annotation	0004721 // phosphoprotein phosphatase activity // inferred from electronic annotation /// 0016787 // hydrolase activity // inferred from electronic annotation	chr1:1496482-1510012 (-) // 75.65 // p36.33
11717128_a_at	-0.768879	-0.639904	-0.514462	0.7056	0.667673	0.514462	0.000975331	0.000172429	-2.41216	-1.27033	2.41216	down	CLN6	54982	0001573 // ganglioside metabolic process // inferred from mutant phenotype /// 0007040 // lysosome organization // inferred from electronic annotation /// 0007042 // lysosomal lumen acidification // inferred from mutant phenotype /// 0007601 // visual perception // inferred from electronic annotation /// 0008203 // cholesterol metabolic process // inferred from mutant phenotype /// 0008219 // cel…	0005783 // endoplasmic reticulum // inferred from direct assay /// 0005783 // endoplasmic reticulum // inferred from electronic annotation /// 0005788 // endoplasmic reticulum lumen // inferred from direct assay /// 0005789 // endoplasmic reticulum membrane // inferred from electronic annotation /// 0016020 // membrane // inferred from electronic annotation /// 0016021 // integral to membrane // …	0005515 // protein binding // inferred from physical interaction /// 0042803 // protein homodimerization activity // inferred from direct assay	chr15:68499329-68522080 (-) // 93.04 // q23
11731693_at	0.418991	0.538039	0.436695	-0.418991	-0.821006	-0.578925	0.00196938	0.000946506	2.10072	1.07088	2.10072	up	HIST1H2AB	3012 /// 8335	0006334 // nucleosome assembly // non-traceable author statement /// 0006334 // nucleosome assembly // inferred from electronic annotation	0000786 // nucleosome // non-traceable author statement /// 0000786 // nucleosome // inferred from electronic annotation /// 0005634 // nucleus // inferred from electronic annotation /// 0005694 // chromosome // inferred from electronic annotation	0003677 // DNA binding // non-traceable author statement /// 0003677 // DNA binding // inferred from electronic annotation	chr6:26217145-26217707 (+) // 95.09 // p22.2
11736244_s_at	0.632802	0.736834	0.738721	-0.783743	-0.856286	-0.632803	0.000585629	4.00428e-05	2.75184	1.4604	2.75184	up	HIST1H2AC	8334	0006334 // nucleosome assembly // non-traceable author statement /// 0006334 // nucleosome assembly // inferred from electronic annotation	0000786 // nucleosome // non-traceable author statement /// 0000786 // nucleosome // inferred from electronic annotation /// 0005634 // nucleus // inferred from electronic annotation /// 0005694 // chromosome // inferred from electronic annotation	0003677 // DNA binding // non-traceable author statement /// 0003677 // DNA binding // inferred from electronic annotation	chr6:26124396-26138605 (+) // 90.6 // p22.2
11755270_a_at	-0.345686	-0.330442	-0.292212	0.408827	0.349154	0.292212	0.000631727	5.51417e-05	-1.59421	-0.672844	1.59421	down	GANAB	23193	0005975 // carbohydrate metabolic process // inferred from electronic annotation /// 0006457 // protein folding // traceable author statement /// 0008152 // metabolic process // inferred from electronic annotation /// 0018279 // protein N-linked glycosylation via asparagine // traceable author statement /// 0043687 // post-translational protein modification // traceable author statement /// 00442…	0005783 // endoplasmic reticulum // inferred from electronic annotation /// 0005788 // endoplasmic reticulum lumen // traceable author statement /// 0005794 // Golgi apparatus // inferred from electronic annotation /// 0042470 // melanosome // inferred from electronic annotation	0003824 // catalytic activity // inferred from electronic annotation /// 0004553 // hydrolase activity, hydrolyzing O-glycosyl compounds // inferred from electronic annotation /// 0016787 // hydrolase activity // inferred from electronic annotation /// 0016798 // hydrolase activity, acting on glycosyl bonds // inferred from electronic annotation /// 0030246 // carbohydrate binding // inferred fro…	chr11:62392303-62414085 (-) // 99.3 // q12.3
11754198_at	-0.390938	-0.405208	-0.338508	0.386107	0.338508	0.438258	0.000522738	2.64846e-05	-1.70036	-0.765843	1.70036	down	LINC00341	79686				chr14:95873605-95876427 (-) // 89.58 // q32.13
11731693_at	0.418991	0.538039	0.436695	-0.418991	-0.821006	-0.578925	0.00196938	0.000946506	2.10072	1.07088	2.10072	up	HIST1H2AE	3012 /// 8335	0006334 // nucleosome assembly // non-traceable author statement /// 0006334 // nucleosome assembly // inferred from electronic annotation	0000786 // nucleosome // non-traceable author statement /// 0000786 // nucleosome // inferred from electronic annotation /// 0005634 // nucleus // inferred from electronic annotation /// 0005694 // chromosome // inferred from electronic annotation	0003677 // DNA binding // non-traceable author statement /// 0003677 // DNA binding // inferred from electronic annotation	chr6:26217145-26217707 (+) // 95.09 // p22.2
11726156_at	-0.404035	-0.228249	-0.247819	0.356609	0.359531	0.228249	0.00202864	0.000991637	-1.52432	-0.608164	1.52432	down	POLA1	5422	0000082 // G1/S transition of mitotic cell cycle // traceable author statement /// 0000083 // regulation of transcription involved in G1/S phase of mitotic cell cycle // traceable author statement /// 0000084 // S phase of mitotic cell cycle // inferred from direct assay /// 0000084 // S phase of mitotic cell cycle // traceable author statement /// 0000216 // M/G1 transition of mitotic cell cycle…	0000785 // chromatin // inferred from direct assay /// 0005634 // nucleus // inferred from direct assay /// 0005634 // nucleus // inferred from electronic annotation /// 0005635 // nuclear envelope // inferred from direct assay /// 0005654 // nucleoplasm // inferred from direct assay /// 0005654 // nucleoplasm // traceable author statement /// 0005658 // alpha DNA polymerase:primase complex // in…	0000166 // nucleotide binding // inferred from direct assay /// 0000166 // nucleotide binding // inferred from electronic annotation /// 0001882 // nucleoside binding // inferred from electronic annotation /// 0003676 // nucleic acid binding // inferred from electronic annotation /// 0003677 // DNA binding // inferred from direct assay /// 0003677 // DNA binding // non-traceable author statement …	chrX:24717541-25015103 (+) // 96.06 // p22.11
11721043_at	-0.281582	-0.337759	-0.397037	0.304769	0.281582	0.476057	0.00154592	0.000578103	-1.61656	-0.692928	1.61656	down	ERI1	90459	0006364 // rRNA processing // inferred from electronic annotation /// 0031047 // gene silencing by RNA // inferred from electronic annotation /// 0031125 // rRNA 3'-end processing // inferred from sequence or structural similarity /// 0071044 // histone mRNA catabolic process // inferred from mutant phenotype /// 0090305 // nucleic acid phosphodiester bond hydrolysis // inferred from electronic a…	0005622 // intracellular // inferred from electronic annotation /// 0005634 // nucleus // inferred from sequence or structural similarity /// 0005634 // nucleus // inferred from electronic annotation /// 0005730 // nucleolus // inferred from direct assay /// 0005730 // nucleolus // inferred from sequence or structural similarity /// 0005730 // nucleolus // inferred from electronic annotation /// …	0003676 // nucleic acid binding // inferred from electronic annotation /// 0003723 // RNA binding // inferred from electronic annotation /// 0004518 // nuclease activity // inferred from electronic annotation /// 0004527 // exonuclease activity // inferred from electronic annotation /// 0008408 // 3'-5' exonuclease activity // inferred from direct assay /// 0016787 // hydrolase activity // inferr…	chr8:8859692-8890848 (+) // 83.65 // p23.1
11720478_at	-0.453661	-0.36077	-0.464306	0.489009	0.360771	0.505395	0.000796112	9.88573e-05	-1.83779	-0.877971	1.83779	down	BCCIP	56647	0000079 // regulation of cyclin-dependent protein kinase activity // inferred from direct assay /// 0000079 // regulation of cyclin-dependent protein kinase activity // traceable author statement /// 0006281 // DNA repair // inferred from electronic annotation /// 0006974 // response to DNA damage stimulus // inferred from electronic annotation /// 0007049 // cell cycle // inferred from electroni…	0005634 // nucleus // traceable author statement /// 0005634 // nucleus // inferred from electronic annotation /// 0019908 // nuclear cyclin-dependent protein kinase holoenzyme complex // inferred from direct assay	0005515 // protein binding // inferred from physical interaction /// 0019207 // kinase regulator activity // inferred from direct assay	chr10:127512107-127531376 (+) // 59.05 // q26.2
11758731_at	-0.384486	-0.332544	-0.325246	0.41601	0.325246	0.48079	0.000799793	0.000102096	-1.68737	-0.754774	1.68737	down	PPP2CA	100500905 /// 5515	0000184 // nuclear-transcribed mRNA catabolic process, nonsense-mediated decay // traceable author statement /// 0000188 // inactivation of MAPK activity // non-traceable author statement /// 0001932 // regulation of protein phosphorylation // inferred from electronic annotation /// 0006275 // regulation of DNA replication // non-traceable author statement /// 0006355 // regulation of transcripti…	0000159 // protein phosphatase type 2A complex // inferred from direct assay /// 0000159 // protein phosphatase type 2A complex // traceable author statement /// 0000159 // protein phosphatase type 2A complex // inferred from electronic annotation /// 0000775 // chromosome, centromeric region // inferred from electronic annotation /// 0000922 // spindle pole // inferred from electronic annotation…	0004721 // phosphoprotein phosphatase activity // inferred from electronic annotation /// 0005515 // protein binding // inferred from physical interaction /// 0008022 // protein C-terminus binding // inferred from electronic annotation /// 0016787 // hydrolase activity // inferred from electronic annotation /// 0046872 // metal ion binding // inferred from electronic annotation /// 0046983 // pro…	chr5:133531482-133562009 (-) // 90.62 // q31.1
11717221_s_at	-0.296832	-0.256832	-0.376044	0.51104	0.256832	0.380052	0.00207873	0.00104319	-1.61613	-0.692544	1.61613	down	PPP3CB	5532	0006468 // protein phosphorylation // inferred from sequence or structural similarity /// 0006470 // protein dephosphorylation // inferred from sequence or structural similarity /// 0007165 // signal transduction // non-traceable author statement /// 0007612 // learning // traceable author statement /// 0007613 // memory // traceable author statement /// 0016311 // dephosphorylation // traceable …	0005829 // cytosol // traceable author statement /// 0005886 // plasma membrane // inferred from sequence or structural similarity /// 0005955 // calcineurin complex // inferred from direct assay	0000166 // nucleotide binding // inferred from electronic annotation /// 0004721 // phosphoprotein phosphatase activity // inferred from electronic annotation /// 0004722 // protein serine/threonine phosphatase activity // non-traceable author statement /// 0005509 // calcium ion binding // inferred from direct assay /// 0005516 // calmodulin binding // inferred from direct assay /// 0005516 // c…	chr10:75196190-75255782 (-) // 98.12 // q22.2
11720047_a_at	0.290428	0.249497	0.359103	-0.270331	-0.422757	-0.249497	0.001599	0.000632268	1.53036	0.613871	1.53036	up	ARMCX1	51309		0016020 // membrane // inferred from electronic annotation /// 0016021 // integral to membrane // inferred from electronic annotation		chrX:100805163-100809683 (+) // 81.69 // q22.1
11740371_s_at	-0.38515	-0.364436	-0.584242	0.546038	0.364437	0.537138	0.0014945	0.000537901	-1.90151	-0.927147	1.90151	down	PDHX	8050	0006090 // pyruvate metabolic process // traceable author statement /// 0008152 // metabolic process // inferred from electronic annotation /// 0010510 // regulation of acetyl-CoA biosynthetic process from pyruvate // traceable author statement /// 0044281 // small molecule metabolic process // traceable author statement	0005739 // mitochondrion // inferred from electronic annotation /// 0005759 // mitochondrial matrix // traceable author statement /// 0005759 // mitochondrial matrix // inferred from electronic annotation	0016740 // transferase activity // inferred from electronic annotation /// 0016746 // transferase activity, transferring acyl groups // inferred from electronic annotation	chr11:34937579-35017674 (+) // 98.41 // p13
11721306_at	-0.468891	-0.333886	-0.377239	0.512071	0.333887	0.495729	0.00114629	0.000266699	-1.79075	-0.840568	1.79075	down	PHLDA1	22822	0006357 // regulation of transcription from RNA polymerase II promoter // inferred from electronic annotation /// 0006915 // apoptotic process // inferred from electronic annotation /// 0006917 // induction of apoptosis // inferred from electronic annotation /// 0045210 // FasL biosynthetic process // inferred from electronic annotation	0005634 // nucleus // inferred from direct assay /// 0005634 // nucleus // inferred from electronic annotation /// 0005730 // nucleolus // inferred from direct assay /// 0005737 // cytoplasm // inferred from electronic annotation /// 0005886 // plasma membrane // inferred from direct assay /// 0016020 // membrane // inferred from electronic annotation /// 0016592 // mediator complex // inferred f…	0001104 // RNA polymerase II transcription cofactor activity // inferred from electronic annotation /// 0005515 // protein binding // inferred from physical interaction /// 0005543 // phospholipid binding // inferred from electronic annotation	chr12:76419226-76425681 (-) // 86.13 // q21.2
11731525_at	-0.308418	-0.384855	-0.31293	0.374094	0.308418	0.503377	0.00120879	0.000304044	-1.65944	-0.730698	1.65944	down	TRIP13	9319	0000239 // pachytene // inferred from electronic annotation /// 0001556 // oocyte maturation // inferred from electronic annotation /// 0006302 // double-strand break repair // inferred from sequence or structural similarity /// 0006302 // double-strand break repair // inferred from electronic annotation /// 0006366 // transcription from RNA polymerase II promoter // traceable author statement //…	0001673 // male germ cell nucleus // inferred from electronic annotation /// 0005634 // nucleus // traceable author statement	0000166 // nucleotide binding // inferred from electronic annotation /// 0003712 // transcription cofactor activity // traceable author statement /// 0005515 // protein binding // inferred from physical interaction /// 0005524 // ATP binding // non-traceable author statement /// 0005524 // ATP binding // inferred from electronic annotation /// 0017111 // nucleoside-triphosphatase activity // infe…	chr5:892757-918160 (+) // 95.72 // p15.33
11734796_s_at	0.414888	0.44336	0.555209	-0.657007	-0.639604	-0.414888	0.00120879	0.000304165	2.05858	1.04165	2.05858	up	HIST1H2BC	8339 /// 8343 /// 8344 /// 8346 /// 8347	0006334 // nucleosome assembly // non-traceable author statement /// 0006334 // nucleosome assembly // inferred from electronic annotation /// 0042742 // defense response to bacterium // inferred from electronic annotation	0000786 // nucleosome // non-traceable author statement /// 0000786 // nucleosome // inferred from electronic annotation /// 0005634 // nucleus // inferred from electronic annotation /// 0005694 // chromosome // inferred from electronic annotation	0003677 // DNA binding // non-traceable author statement /// 0003677 // DNA binding // inferred from electronic annotation	chr6:26215416-26216920 (-) // 47.43 // p22.2
11724021_at	0.697683	0.73334	0.661932	-0.925908	-0.954684	-0.661932	0.000762067	8.50589e-05	2.91836	1.54516	2.91836	up	HIST1H2BD	3017	0006334 // nucleosome assembly // inferred from electronic annotation /// 0006334 // nucleosome assembly // non-traceable author statement /// 0042742 // defense response to bacterium // inferred from electronic annotation	0000786 // nucleosome // inferred from electronic annotation /// 0000786 // nucleosome // non-traceable author statement /// 0005634 // nucleus // inferred from electronic annotation /// 0005694 // chromosome // inferred from electronic annotation	0003677 // DNA binding // inferred from electronic annotation /// 0003677 // DNA binding // non-traceable author statement	chr6:26158348-26171577 (+) // 96.22 // p22.2
11734796_s_at	0.414888	0.44336	0.555209	-0.657007	-0.639604	-0.414888	0.00120879	0.000304165	2.05858	1.04165	2.05858	up	HIST1H2BE	8339 /// 8343 /// 8344 /// 8346 /// 8347	0006334 // nucleosome assembly // non-traceable author statement /// 0006334 // nucleosome assembly // inferred from electronic annotation /// 0042742 // defense response to bacterium // inferred from electronic annotation	0000786 // nucleosome // non-traceable author statement /// 0000786 // nucleosome // inferred from electronic annotation /// 0005634 // nucleus // inferred from electronic annotation /// 0005694 // chromosome // inferred from electronic annotation	0003677 // DNA binding // non-traceable author statement /// 0003677 // DNA binding // inferred from electronic annotation	chr6:26215416-26216920 (-) // 47.43 // p22.2
11734796_s_at	0.414888	0.44336	0.555209	-0.657007	-0.639604	-0.414888	0.00120879	0.000304165	2.05858	1.04165	2.05858	up	HIST1H2BF	8339 /// 8343 /// 8344 /// 8346 /// 8347	0006334 // nucleosome assembly // non-traceable author statement /// 0006334 // nucleosome assembly // inferred from electronic annotation /// 0042742 // defense response to bacterium // inferred from electronic annotation	0000786 // nucleosome // non-traceable author statement /// 0000786 // nucleosome // inferred from electronic annotation /// 0005634 // nucleus // inferred from electronic annotation /// 0005694 // chromosome // inferred from electronic annotation	0003677 // DNA binding // non-traceable author statement /// 0003677 // DNA binding // inferred from electronic annotation	chr6:26215416-26216920 (-) // 47.43 // p22.2
11754553_a_at	0.257374	0.194265	0.222448	-0.497065	-0.194265	-0.472859	0.00471544	0.00344411	1.52918	0.612759	1.52918	up	LRRC41	10489	0016567 // protein ubiquitination // inferred from electronic annotation			chr1:46744072-46769038 (-) // 98.49 // p34.1
11734796_s_at	0.414888	0.44336	0.555209	-0.657007	-0.639604	-0.414888	0.00120879	0.000304165	2.05858	1.04165	2.05858	up	HIST1H2BG	8339 /// 8343 /// 8344 /// 8346 /// 8347	0006334 // nucleosome assembly // non-traceable author statement /// 0006334 // nucleosome assembly // inferred from electronic annotation /// 0042742 // defense response to bacterium // inferred from electronic annotation	0000786 // nucleosome // non-traceable author statement /// 0000786 // nucleosome // inferred from electronic annotation /// 0005634 // nucleus // inferred from electronic annotation /// 0005694 // chromosome // inferred from electronic annotation	0003677 // DNA binding // non-traceable author statement /// 0003677 // DNA binding // inferred from electronic annotation	chr6:26215416-26216920 (-) // 47.43 // p22.2
11759110_a_at	-0.32285	-0.247365	-0.399715	0.247366	0.493993	0.578093	0.00333221	0.00215702	-1.69717	-0.763127	1.69717	down	HIST1H2BH	8345	0006334 // nucleosome assembly // non-traceable author statement /// 0006334 // nucleosome assembly // inferred from electronic annotation	0000786 // nucleosome // non-traceable author statement /// 0000786 // nucleosome // inferred from electronic annotation /// 0005634 // nucleus // inferred from electronic annotation /// 0005694 // chromosome // inferred from electronic annotation	0003677 // DNA binding // non-traceable author statement /// 0003677 // DNA binding // inferred from electronic annotation	chr6:26251827-26252540 (+) // 88.7 // p22.2
11726193_at	-0.372104	-0.406724	-0.300726	0.300726	0.310298	0.347276	0.000585629	3.82707e-05	-1.60135	-0.679285	1.60135	down	MARCH4	57574	0016567 // protein ubiquitination // inferred from direct assay /// 0016567 // protein ubiquitination // inferred from electronic annotation	0000139 // Golgi membrane // inferred from electronic annotation /// 0005794 // Golgi apparatus // inferred from electronic annotation /// 0005795 // Golgi stack // inferred from direct assay /// 0005802 // trans-Golgi network // inferred from direct assay /// 0016020 // membrane // inferred from electronic annotation /// 0016021 // integral to membrane // inferred from electronic annotation	0004842 // ubiquitin-protein ligase activity // inferred from direct assay /// 0008270 // zinc ion binding // inferred from electronic annotation /// 0016874 // ligase activity // inferred from electronic annotation /// 0046872 // metal ion binding // inferred from electronic annotation	chr2:217122584-217237093 (-) // 95.3 // q35
11736327_a_at	-0.3619	-0.515153	-0.296357	0.337839	0.296357	0.444737	0.00164298	0.0006665	-1.6827	-0.750781	1.6827	down	ZNF670	93474	0006351 // transcription, DNA-dependent // inferred from electronic annotation /// 0006355 // regulation of transcription, DNA-dependent // inferred from electronic annotation	0005622 // intracellular // inferred from electronic annotation /// 0005634 // nucleus // inferred from electronic annotation	0003676 // nucleic acid binding // inferred from electronic annotation /// 0003677 // DNA binding // inferred from electronic annotation /// 0008270 // zinc ion binding // inferred from electronic annotation /// 0046872 // metal ion binding // inferred from electronic annotation	chr1:247198842-247242115 (-) // 72.27 // q44
11721622_a_at	-0.234831	-0.341913	-0.302005	0.420359	0.234831	0.295224	0.0016033	0.000635329	-1.52596	-0.609721	1.52596	down	KATNAL1	84056		0005737 // cytoplasm // inferred from electronic annotation /// 0005856 // cytoskeleton // inferred from electronic annotation /// 0005874 // microtubule // inferred from electronic annotation	0000166 // nucleotide binding // inferred from electronic annotation /// 0005524 // ATP binding // inferred from electronic annotation /// 0008568 // microtubule-severing ATPase activity // inferred from electronic annotation /// 0016787 // hydrolase activity // inferred from electronic annotation /// 0017111 // nucleoside-triphosphatase activity // inferred from electronic annotation	chr13:30776629-30881653 (-) // 89.54 // q12.3
11749254_a_at	-0.296771	-0.360833	-0.309707	0.316606	0.296771	0.372846	0.000522901	2.67458e-05	-1.57045	-0.651178	1.57045	down	PRSS23	11098	0006508 // proteolysis // inferred from electronic annotation	0005576 // extracellular region // inferred from electronic annotation /// 0005634 // nucleus // inferred from direct assay	0003824 // catalytic activity // inferred from electronic annotation /// 0004252 // serine-type endopeptidase activity // inferred from electronic annotation /// 0008233 // peptidase activity // inferred from electronic annotation /// 0008236 // serine-type peptidase activity // inferred from electronic annotation /// 0016787 // hydrolase activity // inferred from electronic annotation	chr11:86511586-86520169 (+) // 98.34 // q14.2
11742858_s_at	-0.390463	-0.366509	-0.346408	0.346409	0.594751	0.394455	0.00141347	0.000457688	-1.75686	-0.812998	1.75686	down	WBP11P1	441818 /// 51729	0006364 // rRNA processing // inferred from electronic annotation /// 0006396 // RNA processing // inferred from electronic annotation /// 0006397 // mRNA processing // inferred from electronic annotation /// 0008380 // RNA splicing // inferred from electronic annotation	0005634 // nucleus // traceable author statement /// 0005634 // nucleus // inferred from electronic annotation /// 0005737 // cytoplasm // inferred from electronic annotation /// 0016607 // nuclear speck // inferred from electronic annotation	0003697 // single-stranded DNA binding // traceable author statement /// 0005515 // protein binding // inferred from physical interaction /// 0008599 // protein phosphatase type 1 regulator activity // inferred from electronic annotation /// 0050699 // WW domain binding // inferred from physical interaction	chr12:14938974-14956422 (-) // 99.71 // p12.3
11719435_a_at	-0.221308	-0.165085	-0.264198	0.537669	0.165085	0.58117	0.0102576	0.00882624	-1.56356	-0.644839	1.56356	down	LRP4	4038	0001822 // kidney development // inferred from electronic annotation /// 0001932 // regulation of protein phosphorylation // inferred from electronic annotation /// 0001942 // hair follicle development // inferred from electronic annotation /// 0006897 // endocytosis // inferred from electronic annotation /// 0007275 // multicellular organismal development // inferred from electronic annotation /…	0005886 // plasma membrane // inferred from electronic annotation /// 0016020 // membrane // inferred from electronic annotation /// 0016021 // integral to membrane // inferred from electronic annotation	0004872 // receptor activity // inferred from electronic annotation /// 0005509 // calcium ion binding // non-traceable author statement /// 0005509 // calcium ion binding // inferred from electronic annotation /// 0005515 // protein binding // inferred from physical interaction /// 0030971 // receptor tyrosine kinase binding // inferred from electronic annotation /// 0042803 // protein homodimer…	chr11:46878101-46940173 (-) // 97.49 // p11.2
11757119_at	-0.570719	-0.518458	-0.381437	0.457557	0.381437	0.392524	0.000852553	0.000124265	-1.86699	-0.900711	1.86699	down	SNORA62	3921 /// 574040 /// 6044	0000028 // ribosomal small subunit assembly // not recorded /// 0000184 // nuclear-transcribed mRNA catabolic process, nonsense-mediated decay // traceable author statement /// 0000447 // endonucleolytic cleavage in ITS1 to separate SSU-rRNA from 5.8S rRNA and LSU-rRNA from tricistronic rRNA transcript (SSU-rRNA, 5.8S rRNA, LSU-rRNA) // not recorded /// 0000461 // endonucleolytic cleavage to gene…	0005622 // intracellular // inferred from electronic annotation /// 0005634 // nucleus // traceable author statement /// 0005634 // nucleus // inferred from electronic annotation /// 0005737 // cytoplasm // inferred from direct assay /// 0005737 // cytoplasm // traceable author statement /// 0005737 // cytoplasm // inferred from electronic annotation /// 0005829 // cytosol // traceable author sta…	0003735 // structural constituent of ribosome // not recorded /// 0003735 // structural constituent of ribosome // inferred from electronic annotation /// 0004872 // receptor activity // inferred from electronic annotation /// 0005515 // protein binding // inferred from physical interaction /// 0043022 // ribosome binding // inferred from physical interaction	chr3:39449881-39450030 (+) // 100.0 // p22.1
11717681_at	-0.268072	-0.350251	-0.357488	0.337763	0.268072	0.388629	0.000877007	0.000130494	-1.57654	-0.656758	1.57654	down	GNA13	10672	0001525 // angiogenesis // inferred from electronic annotation /// 0001569 // patterning of blood vessels // inferred from electronic annotation /// 0001701 // in utero embryonic development // inferred from electronic annotation /// 0006184 // GTP catabolic process // not recorded /// 0006184 // GTP catabolic process // traceable author statement /// 0006928 // cellular component movement // tra…	0005834 // heterotrimeric G-protein complex // not recorded /// 0005886 // plasma membrane // traceable author statement /// 0016020 // membrane // inferred from electronic annotation /// 0031234 // extrinsic to internal side of plasma membrane // not recorded /// 0031526 // brush border membrane // not recorded /// 0042470 // melanosome // inferred from electronic annotation	0000166 // nucleotide binding // inferred from electronic annotation /// 0003924 // GTPase activity // not recorded /// 0003924 // GTPase activity // traceable author statement /// 0004871 // signal transducer activity // not recorded /// 0004871 // signal transducer activity // inferred from electronic annotation /// 0005515 // protein binding // inferred from physical interaction /// 0005525 //…	chr17:63005406-63052920 (-) // 98.58 // q24.1
11716854_s_at	-0.271533	-0.390169	-0.3695	0.286676	0.271533	0.351072	0.000852553	0.000124275	-1.56572	-0.646828	1.56572	down	IMPAD1	54928	0001501 // skeletal system development // inferred from electronic annotation /// 0001958 // endochondral ossification // inferred from electronic annotation /// 0002063 // chondrocyte development // inferred from electronic annotation /// 0006021 // inositol biosynthetic process // inferred from electronic annotation /// 0009791 // post-embryonic development // inferred from electronic annotatio…	0005794 // Golgi apparatus // inferred from direct assay /// 0005794 // Golgi apparatus // inferred from electronic annotation /// 0016020 // membrane // inferred from electronic annotation /// 0016021 // integral to membrane // inferred from electronic annotation	0008254 // 3'-nucleotidase activity // inferred from electronic annotation /// 0008441 // 3'(2'),5'-bisphosphate nucleotidase activity // inferred from electronic annotation /// 0008934 // inositol monophosphate 1-phosphatase activity // inferred from electronic annotation /// 0016787 // hydrolase activity // inferred from electronic annotation /// 0046872 // metal ion binding // inferred from el…	chr8:57870491-57906446 (-) // 91.71 // q12.1
11754763_a_at	-0.574085	-0.666497	-0.685842	0.630468	0.698117	0.574085	0.000406778	1.37052e-05	-2.42228	-1.27636	2.42228	down	GNPDA1	10007	0005975 // carbohydrate metabolic process // inferred from electronic annotation /// 0006043 // glucosamine catabolic process // inferred from mutant phenotype /// 0006044 // N-acetylglucosamine metabolic process // inferred from electronic annotation /// 0006091 // generation of precursor metabolites and energy // inferred from mutant phenotype /// 0007338 // single fertilization // traceable au…	0005737 // cytoplasm // inferred from sequence or structural similarity /// 0005737 // cytoplasm // inferred from electronic annotation	0004342 // glucosamine-6-phosphate deaminase activity // inferred from mutant phenotype /// 0004342 // glucosamine-6-phosphate deaminase activity // inferred from electronic annotation /// 0016787 // hydrolase activity // inferred from electronic annotation /// 0016853 // isomerase activity // inferred from electronic annotation	chr5:141380244-141392592 (-) // 98.89 // q31.3
11719825_a_at	-0.422336	-0.265739	-0.309569	0.363347	0.26574	0.568875	0.00303885	0.0019095	-1.66079	-0.731869	1.66079	down	ZAK	51776	0000075 // cell cycle checkpoint // inferred from direct assay /// 0000077 // DNA damage checkpoint // inferred from mutant phenotype /// 0000165 // MAPK cascade // inferred from electronic annotation /// 0000186 // activation of MAPKK activity // inferred from direct assay /// 0000186 // activation of MAPKK activity // traceable author statement /// 0000186 // activation of MAPKK activity // inf…	0005634 // nucleus // inferred from electronic annotation /// 0005737 // cytoplasm // inferred from direct assay /// 0005737 // cytoplasm // inferred from sequence or structural similarity /// 0005737 // cytoplasm // inferred from electronic annotation	0000166 // nucleotide binding // inferred from electronic annotation /// 0000287 // magnesium ion binding // inferred from direct assay /// 0000287 // magnesium ion binding // inferred from electronic annotation /// 0004672 // protein kinase activity // inferred from electronic annotation /// 0004674 // protein serine/threonine kinase activity // inferred from direct assay /// 0004674 // protein …	chr2:173940555-174091874 (+) // 80.78 // q31.1
11747731_a_at	-0.357312	-0.529832	-0.328822	0.328822	0.336189	0.459621	0.0014637	0.000502124	-1.71737	-0.780199	1.71737	down	DBF4	10926	0000075 // cell cycle checkpoint // traceable author statement /// 0000082 // G1/S transition of mitotic cell cycle // traceable author statement /// 0000216 // M/G1 transition of mitotic cell cycle // traceable author statement /// 0000278 // mitotic cell cycle // traceable author statement /// 0006260 // DNA replication // traceable author statement /// 0006260 // DNA replication // inferred fr…	0005634 // nucleus // inferred from electronic annotation /// 0005654 // nucleoplasm // traceable author statement	0003676 // nucleic acid binding // inferred from electronic annotation /// 0008047 // enzyme activator activity // traceable author statement /// 0008270 // zinc ion binding // inferred from electronic annotation /// 0046872 // metal ion binding // inferred from electronic annotation	chr7:87505766-87537687 (+) // 97.0 // q21.12
11728984_a_at	-0.31968	-0.323473	-0.376568	0.319679	0.319765	0.416019	0.000608995	4.80922e-05	-1.61522	-0.691728	1.61522	down	MTHFD1L	25902	0006730 // one-carbon metabolic process // inferred from electronic annotation /// 0006760 // folic acid-containing compound metabolic process // inferred from direct assay /// 0009396 // folic acid-containing compound biosynthetic process // inferred from electronic annotation /// 0015942 // formate metabolic process // inferred from direct assay /// 0035999 // tetrahydrofolate interconversion /…	0005737 // cytoplasm // inferred from direct assay /// 0005739 // mitochondrion // inferred from direct assay /// 0005739 // mitochondrion // inferred from electronic annotation	0000166 // nucleotide binding // inferred from electronic annotation /// 0003824 // catalytic activity // inferred from electronic annotation /// 0004329 // formate-tetrahydrofolate ligase activity // inferred from direct assay /// 0004329 // formate-tetrahydrofolate ligase activity // inferred from electronic annotation /// 0004488 // methylenetetrahydrofolate dehydrogenase (NADP+) activity // i…	chr6:151186690-151423021 (+) // 96.85 // q25.1
11747201_a_at	0.366949	0.338954	0.268273	-0.268273	-0.319681	-0.320446	0.000609563	5.10658e-05	1.54491	0.627526	1.54491	up	IDS	3423	0008152 // metabolic process // inferred from electronic annotation	0005764 // lysosome // inferred from electronic annotation	0003824 // catalytic activity // inferred from electronic annotation /// 0004423 // iduronate-2-sulfatase activity // inferred from electronic annotation /// 0004423 // iduronate-2-sulfatase activity // traceable author statement /// 0008484 // sulfuric ester hydrolase activity // inferred from electronic annotation /// 0016787 // hydrolase activity // inferred from electronic annotation /// 0046…	chrX:148568662-148593154 (-) // 82.9 // q28
11757828_s_at	-0.314957	-0.532522	-0.310959	0.374277	0.310959	0.363782	0.00159678	0.000629581	-1.66534	-0.735819	1.66534	down	ATG5	9474	0000045 // autophagic vacuole assembly // inferred from sequence or structural similarity /// 0000045 // autophagic vacuole assembly // inferred from electronic annotation /// 0001974 // blood vessel remodeling // inferred from electronic annotation /// 0006914 // autophagy // inferred from electronic annotation /// 0006914 // autophagy // inferred from sequence or structural similarity /// 00069…	0005737 // cytoplasm // inferred from electronic annotation /// 0005737 // cytoplasm // inferred from sequence or structural similarity /// 0005776 // autophagic vacuole // inferred from direct assay /// 0005776 // autophagic vacuole // inferred from electronic annotation /// 0034045 // pre-autophagosomal structure membrane // inferred from sequence or structural similarity /// 0034045 // pre-aut…	0005515 // protein binding // inferred from physical interaction	chr6:106632284-106632790 (-) // 92.29 // q21
11754389_x_at	-0.278021	-0.339865	-0.357752	0.343112	0.278021	0.478587	0.00134715	0.000411048	-1.61528	-0.691786	1.61528	down	LRRC57	255252				chr15:42834721-42841000 (-) // 76.59 // q15.2
11763164_at	-0.389873	-0.241409	-0.316601	0.428585	0.241409	0.342907	0.00167439	0.000693649	-1.57308	-0.653595	1.57308	down	DNAJC9	100652993 /// 100653136 /// 23234 /// 51021	0006412 // translation // non-traceable author statement /// 0006412 // translation // inferred from electronic annotation /// 0006457 // protein folding // inferred from electronic annotation /// 0035176 // social behavior // inferred from expression pattern	0005622 // intracellular // inferred from electronic annotation /// 0005739 // mitochondrion // inferred from electronic annotation /// 0005763 // mitochondrial small ribosomal subunit // inferred from direct assay /// 0005840 // ribosome // inferred from electronic annotation /// 0030529 // ribonucleoprotein complex // inferred from electronic annotation	0003735 // structural constituent of ribosome // non-traceable author statement /// 0003735 // structural constituent of ribosome // inferred from electronic annotation /// 0005515 // protein binding // inferred from physical interaction /// 0031072 // heat shock protein binding // inferred from electronic annotation /// 0051082 // unfolded protein binding // inferred from electronic annotation	chr10:75001715-75008912 (-) // 89.8 // q22.2
11725548_a_at	-0.224779	-0.240464	-0.231116	0.431693	0.425394	0.224779	0.00198899	0.00095931	-1.50811	-0.592741	1.50811	down	PDE4A	5141	0006198 // cAMP catabolic process // inferred from electronic annotation /// 0006198 // cAMP catabolic process // inferred from mutant phenotype /// 0007165 // signal transduction // inferred from electronic annotation /// 0007165 // signal transduction // traceable author statement /// 0042493 // response to drug // inferred from electronic annotation	0005624 // membrane fraction // traceable author statement /// 0005625 // soluble fraction // traceable author statement /// 0005626 // insoluble fraction // traceable author statement /// 0005634 // nucleus // inferred from electronic annotation /// 0005737 // cytoplasm // inferred from electronic annotation /// 0005829 // cytosol // traceable author statement /// 0005886 // plasma membrane // i…	0003824 // catalytic activity // inferred from electronic annotation /// 0004114 // 3',5'-cyclic-nucleotide phosphodiesterase activity // inferred from electronic annotation /// 0004115 // 3',5'-cyclic-AMP phosphodiesterase activity // inferred from electronic annotation /// 0004115 // 3',5'-cyclic-AMP phosphodiesterase activity // traceable author statement /// 0005515 // protein binding // infe…	chr19:10531216-10580306 (+) // 95.87 // p13.2
11750774_x_at	-0.232691	-0.363986	-0.275026	0.395895	0.232691	0.289996	0.001599	0.000631368	-1.51232	-0.596762	1.51232	down	FBXO27	126433	0030163 // protein catabolic process // inferred from electronic annotation	0019005 // SCF ubiquitin ligase complex // inferred from direct assay	0001948 // glycoprotein binding // inferred from direct assay /// 0005515 // protein binding // inferred from physical interaction	chr19:39514664-39523407 (-) // 75.43 // q13.2
11722555_s_at	-0.354495	-0.434768	-0.397541	0.357302	0.354495	0.414525	0.000412274	1.42365e-05	-1.7065	-0.771042	1.7065	down	HADH	3033	0006629 // lipid metabolic process // inferred from electronic annotation /// 0006631 // fatty acid metabolic process // inferred from electronic annotation /// 0006635 // fatty acid beta-oxidation // inferred from electronic annotation /// 0006635 // fatty acid beta-oxidation // traceable author statement /// 0009725 // response to hormone stimulus // inferred from electronic annotation /// 0014…	0005634 // nucleus // inferred from direct assay /// 0005730 // nucleolus // inferred from direct assay /// 0005737 // cytoplasm // inferred from direct assay /// 0005739 // mitochondrion // inferred from direct assay /// 0005739 // mitochondrion // inferred from electronic annotation /// 0005739 // mitochondrion // traceable author statement /// 0005743 // mitochondrial inner membrane // inferre…	0000166 // nucleotide binding // inferred from electronic annotation /// 0003857 // 3-hydroxyacyl-CoA dehydrogenase activity // traceable author statement /// 0003857 // 3-hydroxyacyl-CoA dehydrogenase activity // inferred from electronic annotation /// 0016491 // oxidoreductase activity // inferred from electronic annotation /// 0016616 // oxidoreductase activity, acting on the CH-OH group of do…	chr4:108910939-108956327 (+) // 97.99 // q25
11731077_a_at	-0.524585	-0.500102	-0.504818	0.610799	0.500102	0.580477	0.000288987	5.90179e-06	-2.10472	-1.07363	2.10472	down	LONRF1	91694	0006508 // proteolysis // inferred from electronic annotation		0004176 // ATP-dependent peptidase activity // inferred from electronic annotation /// 0008270 // zinc ion binding // inferred from electronic annotation /// 0046872 // metal ion binding // inferred from electronic annotation	chr8:12579414-12612999 (-) // 90.82 // p23.1
11730420_at	-0.439656	-0.445451	-0.34334	0.397621	0.34334	0.418633	0.000585629	3.76051e-05	-1.7363	-0.796014	1.7363	down	FLVCR1	28982	0001701 // in utero embryonic development // inferred from electronic annotation /// 0006810 // transport // traceable author statement /// 0006810 // transport // inferred from electronic annotation /// 0006879 // cellular iron ion homeostasis // traceable author statement /// 0007275 // multicellular organismal development // traceable author statement /// 0008219 // cell death // inferred from…	0005886 // plasma membrane // traceable author statement /// 0005886 // plasma membrane // inferred from electronic annotation /// 0005887 // integral to plasma membrane // traceable author statement /// 0016020 // membrane // inferred from electronic annotation /// 0016021 // integral to membrane // inferred from electronic annotation	0004872 // receptor activity // inferred from electronic annotation /// 0005215 // transporter activity // traceable author statement /// 0005515 // protein binding // inferred from physical interaction /// 0015232 // heme transporter activity // inferred from direct assay /// 0015232 // heme transporter activity // inferred from mutant phenotype	chr1:213031596-213070274 (+) // 94.67 // q32.3
11716356_at	-0.359834	-0.369475	-0.313205	0.373945	0.320024	0.313205	0.000406778	1.22774e-05	-1.60573	-0.683229	1.60573	down	TMEM167A	153339		0000139 // Golgi membrane // inferred from electronic annotation /// 0005794 // Golgi apparatus // inferred from electronic annotation /// 0016020 // membrane // inferred from electronic annotation /// 0016021 // integral to membrane // inferred from electronic annotation		chr5:82348671-82373315 (-) // 89.99 // q14.2
11740012_a_at	-0.363216	-0.289807	-0.2702	0.31063	0.2702	0.438084	0.00129823	0.000365989	-1.56632	-0.647379	1.56632	down	NEIL3	55247	0006281 // DNA repair // inferred from electronic annotation /// 0006284 // base-excision repair // inferred from sequence or structural similarity /// 0006284 // base-excision repair // inferred from electronic annotation /// 0006289 // nucleotide-excision repair // inferred from electronic annotation /// 0006974 // response to DNA damage stimulus // inferred from electronic annotation /// 00081…	0005622 // intracellular // inferred from electronic annotation /// 0005634 // nucleus // inferred from direct assay /// 0005634 // nucleus // inferred from electronic annotation	0000405 // bubble DNA binding // inferred from sequence or structural similarity /// 0000405 // bubble DNA binding // inferred from electronic annotation /// 0003676 // nucleic acid binding // inferred from electronic annotation /// 0003677 // DNA binding // inferred from electronic annotation /// 0003684 // damaged DNA binding // inferred from electronic annotation /// 0003690 // double-stranded…	chr4:178230989-178284237 (+) // 99.92 // q34.3
11742890_at	-0.354031	-0.382351	-0.360856	0.515643	0.354031	0.748083	0.00247824	0.00139449	-1.87254	-0.904998	1.87254	down	MND1	84057	0006310 // DNA recombination // inferred from electronic annotation /// 0007126 // meiosis // inferred from electronic annotation	0005634 // nucleus // inferred from electronic annotation	0003677 // DNA binding // inferred from electronic annotation	chr4:154265800-154336244 (+) // 96.91 // q31.3
11717042_at	-0.65238	-0.728892	-0.278394	0.338574	0.278393	0.387908	0.00467235	0.00339594	-1.85084	-0.888181	1.85084	down	C20orf11	54994		0005634 // nucleus // inferred from electronic annotation		chr20:61569419-61580145 (+) // 96.96 // q13.33
11733521_at	-0.332663	-0.234473	-0.383526	0.480216	0.48875	0.234473	0.00266553	0.0015874	-1.64494	-0.718033	1.64494	down	NTSR1	4923	0007165 // signal transduction // inferred from electronic annotation /// 0007186 // G-protein coupled receptor signaling pathway // traceable author statement /// 0007186 // G-protein coupled receptor signaling pathway // inferred from electronic annotation /// 0007268 // synaptic transmission // traceable author statement /// 0008344 // adult locomotory behavior // inferred from electronic anno…	0005783 // endoplasmic reticulum // traceable author statement /// 0005794 // Golgi apparatus // traceable author statement /// 0005886 // plasma membrane // traceable author statement /// 0005886 // plasma membrane // inferred from electronic annotation /// 0005887 // integral to plasma membrane // traceable author statement /// 0016020 // membrane // inferred from electronic annotation /// 0016…	0004871 // signal transducer activity // inferred from electronic annotation /// 0004872 // receptor activity // inferred from electronic annotation /// 0004930 // G-protein coupled receptor activity // traceable author statement /// 0004930 // G-protein coupled receptor activity // inferred from electronic annotation /// 0016492 // G-protein coupled neurotensin receptor activity // inferred from…	chr20:61340188-61394123 (+) // 93.32 // q13.33
11742893_at	-0.277207	-0.302169	-0.471295	0.277207	0.281733	0.347457	0.00151313	0.000555913	-1.57173	-0.652356	1.57173	down	HBXIP	10542	0006916 // anti-apoptosis // inferred from direct assay /// 0009615 // response to virus // traceable author statement /// 0019079 // viral genome replication // traceable author statement /// 0043154 // negative regulation of cysteine-type endopeptidase activity involved in apoptotic process // inferred from direct assay	0005737 // cytoplasm // inferred from direct assay /// 0005737 // cytoplasm // inferred from electronic annotation /// 0005829 // cytosol // inferred from direct assay	0005515 // protein binding // inferred from physical interaction	chr1:110943870-110950564 (-) // 93.75 // p13.3
11758151_s_at	-0.268184	-0.342199	-0.356184	0.268184	0.277495	0.385738	0.000971793	0.000169988	-1.55042	-0.632661	1.55042	down	RNASEH2A	10535	0006260 // DNA replication // traceable author statement /// 0006401 // RNA catabolic process // inferred from direct assay /// 0006401 // RNA catabolic process // traceable author statement /// 0016070 // RNA metabolic process // inferred from electronic annotation /// 0090305 // nucleic acid phosphodiester bond hydrolysis // inferred from electronic annotation	0005634 // nucleus // inferred from electronic annotation /// 0032299 // ribonuclease H2 complex // inferred from direct assay /// 0032299 // ribonuclease H2 complex // inferred from electronic annotation	0003676 // nucleic acid binding // inferred from electronic annotation /// 0003723 // RNA binding // inferred from electronic annotation /// 0004518 // nuclease activity // inferred from electronic annotation /// 0004519 // endonuclease activity // inferred from electronic annotation /// 0004523 // ribonuclease H activity // inferred from direct assay /// 0004523 // ribonuclease H activity // inf…	chr19:12918231-12924302 (+) // 94.96 // p13.2
11753428_x_at	-0.279154	-0.309234	-0.248985	0.410274	0.248985	0.617981	0.00409904	0.00286689	-1.63	-0.704871	1.63	down	TATDN1	83940	0090305 // nucleic acid phosphodiester bond hydrolysis // inferred from electronic annotation	0005634 // nucleus // inferred from electronic annotation	0004518 // nuclease activity // inferred from electronic annotation /// 0016787 // hydrolase activity // inferred from electronic annotation /// 0016888 // endodeoxyribonuclease activity, producing 5'-phosphomonoesters // inferred from electronic annotation /// 0046872 // metal ion binding // inferred from electronic annotation	chr10:64981884-64982889 (+) // 96.74 // q21.3 /// chr8:125500753-125551317 (-) // 99.89 // q24.13
11743483_a_at	-0.260913	-0.274995	-0.2946	0.363209	0.260914	0.350304	0.00063699	5.72675e-05	-1.51745	-0.601645	1.51745	down	RNASEH2B	79621	0006401 // RNA catabolic process // inferred from direct assay	0005634 // nucleus // inferred from direct assay /// 0005634 // nucleus // inferred from electronic annotation /// 0005730 // nucleolus // inferred from direct assay /// 0032299 // ribonuclease H2 complex // inferred from direct assay /// 0032299 // ribonuclease H2 complex // inferred from electronic annotation		chr13:51483813-51530898 (+) // 94.5 // q14.3
11743629_at	-0.243598	-0.215389	-0.214065	0.522961	0.214065	0.581214	0.00565798	0.00437882	-1.58421	-0.663763	1.58421	down	IRS1	3667	0002053 // positive regulation of mesenchymal cell proliferation // inferred from electronic annotation /// 0007165 // signal transduction // traceable author statement /// 0007165 // signal transduction // inferred from electronic annotation /// 0007169 // transmembrane receptor protein tyrosine kinase signaling pathway // inferred from sequence or structural similarity /// 0007169 // transmembr…	0005634 // nucleus // inferred from sequence or structural similarity /// 0005634 // nucleus // inferred from electronic annotation /// 0005737 // cytoplasm // inferred from sequence or structural similarity /// 0005737 // cytoplasm // inferred from electronic annotation /// 0005737 // cytoplasm // traceable author statement /// 0005792 // microsome // inferred from sequence or structural similar…	0004871 // signal transducer activity // traceable author statement /// 0004871 // signal transducer activity // inferred from electronic annotation /// 0005010 // insulin-like growth factor-activated receptor activity // inferred from electronic annotation /// 0005068 // transmembrane receptor protein tyrosine kinase adaptor activity // inferred from sequence or structural similarity /// 0005068…	chr2:227596033-227664496 (-) // 95.08 // q36.3
11728451_a_at	-0.205125	-0.361209	-0.402364	0.28299	0.205125	0.308871	0.00199191	0.00096277	-1.50375	-0.588562	1.50375	down	PCOLCE2	26577	0010952 // positive regulation of peptidase activity // inferred from direct assay	0005576 // extracellular region // inferred from electronic annotation /// 0005581 // collagen // inferred from electronic annotation	0005518 // collagen binding // inferred from direct assay /// 0008201 // heparin binding // inferred from direct assay /// 0008201 // heparin binding // inferred from electronic annotation /// 0016504 // peptidase activator activity // inferred from direct assay	chr3:142536711-142607934 (-) // 95.48 // q23
11749123_a_at	-0.393525	-0.411434	-0.452703	0.393525	0.394587	0.664452	0.00156153	0.000598447	-1.87048	-0.903409	1.87048	down	HIF1A	3091	0001525 // angiogenesis // inferred from electronic annotation /// 0001568 // blood vessel development // inferred from electronic annotation /// 0001666 // response to hypoxia // inferred from direct assay /// 0001666 // response to hypoxia // inferred from mutant phenotype /// 0001666 // response to hypoxia // inferred from electronic annotation /// 0001755 // neural crest cell migration // inf…	0005634 // nucleus // inferred from direct assay /// 0005634 // nucleus // inferred from electronic annotation /// 0005654 // nucleoplasm // traceable author statement /// 0005667 // transcription factor complex // inferred from physical interaction /// 0005730 // nucleolus // inferred from direct assay /// 0005737 // cytoplasm // inferred from direct assay /// 0005737 // cytoplasm // inferred fr…	0000988 // protein binding transcription factor activity // inferred from electronic annotation /// 0003677 // DNA binding // inferred from electronic annotation /// 0003700 // sequence-specific DNA binding transcription factor activity // inferred from direct assay /// 0003700 // sequence-specific DNA binding transcription factor activity // traceable author statement /// 0003700 // sequence-spe…	chr14:62162238-62214029 (+) // 99.68 // q23.2
11722661_at	-0.631744	-0.443527	-0.436167	0.436167	0.454276	0.644284	0.00132247	0.000388667	-2.02145	-1.01539	2.02145	down	NFE2L3	9603	0006351 // transcription, DNA-dependent // inferred from electronic annotation /// 0006355 // regulation of transcription, DNA-dependent // traceable author statement /// 0006355 // regulation of transcription, DNA-dependent // inferred from electronic annotation /// 0006366 // transcription from RNA polymerase II promoter // traceable author statement	0005634 // nucleus // inferred from electronic annotation	0003677 // DNA binding // inferred from electronic annotation /// 0003700 // sequence-specific DNA binding transcription factor activity // inferred from electronic annotation /// 0003700 // sequence-specific DNA binding transcription factor activity // traceable author statement /// 0003713 // transcription coactivator activity // traceable author statement /// 0043565 // sequence-specific DNA b…	chr7:26191857-26226745 (+) // 95.42 // p15.2
11752426_a_at	-0.327242	-0.299332	-0.241169	0.448374	0.406703	0.241169	0.00163376	0.00065711	-1.57425	-0.654663	1.57425	down	CAMTA1	23261	0006351 // transcription, DNA-dependent // inferred from electronic annotation /// 0006355 // regulation of transcription, DNA-dependent // inferred from electronic annotation	0005634 // nucleus // inferred from direct assay /// 0005634 // nucleus // inferred from electronic annotation /// 0005737 // cytoplasm // inferred from direct assay /// 0005737 // cytoplasm // inferred from electronic annotation	0003677 // DNA binding // inferred from electronic annotation	chr1:7804973-7827903 (+) // 95.82 // p36.23
11739025_a_at	-0.285772	-0.369863	-0.315211	0.423438	0.285772	0.501249	0.00137177	0.000424642	-1.65531	-0.727101	1.65531	down	HMGB1	3146	0000122 // negative regulation of transcription from RNA polymerase II promoter // inferred from mutant phenotype /// 0000902 // cell morphogenesis // inferred from electronic annotation /// 0001773 // myeloid dendritic cell activation // inferred from sequence or structural similarity /// 0002053 // positive regulation of mesenchymal cell proliferation // inferred from electronic annotation /// …	0000793 // condensed chromosome // inferred from direct assay /// 0005576 // extracellular region // traceable author statement /// 0005615 // extracellular space // inferred from direct assay /// 0005615 // extracellular space // inferred from electronic annotation /// 0005634 // nucleus // inferred from direct assay /// 0005634 // nucleus // inferred from electronic annotation /// 0005654 // nu…	0000400 // four-way junction DNA binding // inferred from electronic annotation /// 0000401 // open form four-way junction DNA binding // inferred from electronic annotation /// 0000402 // crossed form four-way junction DNA binding // inferred from electronic annotation /// 0003677 // DNA binding // inferred from electronic annotation /// 0003681 // bent DNA binding // inferred from electronic an…	chr13:31032880-31040079 (-) // 95.39 // q12.3
11738060_s_at	0.516623	0.496727	0.621398	-0.83008	-0.953488	-0.496727	0.00175917	0.000774273	2.47086	1.30501	2.47086	up	HIST1H4L	121504 /// 554313 /// 8294 /// 8359 /// 8360 /// 8361 /// 8362 /// 8363 /// 8364 /// 8365 /// 8366 /// 8367 /// 8368 /// 8370	0000723 // telomere maintenance // traceable author statement /// 0006325 // chromatin organization // non-traceable author statement /// 0006334 // nucleosome assembly // traceable author statement /// 0006334 // nucleosome assembly // inferred from electronic annotation /// 0034080 // CenH3-containing nucleosome assembly at centromere // traceable author statement /// 0045653 // negative regula…	0000786 // nucleosome // traceable author statement /// 0000786 // nucleosome // inferred from electronic annotation /// 0005576 // extracellular region // traceable author statement /// 0005634 // nucleus // inferred from direct assay /// 0005634 // nucleus // inferred from electronic annotation /// 0005654 // nucleoplasm // traceable author statement /// 0005694 // chromosome // inferred from e…	0003677 // DNA binding // traceable author statement /// 0003677 // DNA binding // inferred from electronic annotation /// 0005515 // protein binding // inferred from physical interaction	chr6:26285354-26285727 (-) // 99.47 // p22.2
11738060_s_at	0.516623	0.496727	0.621398	-0.83008	-0.953488	-0.496727	0.00175917	0.000774273	2.47086	1.30501	2.47086	up	HIST1H4K	121504 /// 554313 /// 8294 /// 8359 /// 8360 /// 8361 /// 8362 /// 8363 /// 8364 /// 8365 /// 8366 /// 8367 /// 8368 /// 8370	0000723 // telomere maintenance // traceable author statement /// 0006325 // chromatin organization // non-traceable author statement /// 0006334 // nucleosome assembly // traceable author statement /// 0006334 // nucleosome assembly // inferred from electronic annotation /// 0034080 // CenH3-containing nucleosome assembly at centromere // traceable author statement /// 0045653 // negative regula…	0000786 // nucleosome // traceable author statement /// 0000786 // nucleosome // inferred from electronic annotation /// 0005576 // extracellular region // traceable author statement /// 0005634 // nucleus // inferred from direct assay /// 0005634 // nucleus // inferred from electronic annotation /// 0005654 // nucleoplasm // traceable author statement /// 0005694 // chromosome // inferred from e…	0003677 // DNA binding // traceable author statement /// 0003677 // DNA binding // inferred from electronic annotation /// 0005515 // protein binding // inferred from physical interaction	chr6:26285354-26285727 (-) // 99.47 // p22.2
11754183_s_at	-0.397474	-0.396609	-0.339953	0.422858	0.339953	0.349156	0.000480666	2.08157e-05	-1.68024	-0.748668	1.68024	down	HMGB3	3149	0006310 // DNA recombination // inferred from sequence or structural similarity /// 0007275 // multicellular organismal development // traceable author statement	0005634 // nucleus // inferred from electronic annotation /// 0005694 // chromosome // inferred from electronic annotation	0003677 // DNA binding // inferred from electronic annotation /// 0003690 // double-stranded DNA binding // inferred from sequence or structural similarity /// 0008301 // DNA binding, bending // inferred from sequence or structural similarity /// 0008301 // DNA binding, bending // traceable author statement	chrX:150151762-150159246 (+) // 87.43 // q28
11733697_s_at	-0.369277	-0.429148	-0.354198	0.357055	0.536642	0.354198	0.0011137	0.000243274	-1.74131	-0.800173	1.74131	down	CTAG1B	1485 /// 246100		0005737 // cytoplasm // inferred from direct assay /// 0005737 // cytoplasm // inferred from electronic annotation	0005515 // protein binding // inferred from physical interaction	chrX:153813417-153815074 (+) // 97.65 // q28 /// chrX:153845865-153847522 (-) // 97.65 // q28
11754581_s_at	-0.308358	-0.274703	-0.366407	0.512266	0.274703	0.344328	0.00175956	0.000776778	-1.6173	-0.693589	1.6173	down	CERS6	253782	0006355 // regulation of transcription, DNA-dependent // inferred from electronic annotation /// 0006665 // sphingolipid metabolic process // traceable author statement /// 0008610 // lipid biosynthetic process // inferred from electronic annotation /// 0030148 // sphingolipid biosynthetic process // traceable author statement /// 0030148 // sphingolipid biosynthetic process // inferred from elec…	0005634 // nucleus // inferred from electronic annotation /// 0005783 // endoplasmic reticulum // inferred from electronic annotation /// 0005789 // endoplasmic reticulum membrane // traceable author statement /// 0005789 // endoplasmic reticulum membrane // inferred from electronic annotation /// 0016020 // membrane // inferred from electronic annotation /// 0016021 // integral to membrane // in…	0003677 // DNA binding // inferred from electronic annotation /// 0003700 // sequence-specific DNA binding transcription factor activity // inferred from electronic annotation /// 0043565 // sequence-specific DNA binding // inferred from electronic annotation /// 0050291 // sphingosine N-acyltransferase activity // inferred from electronic annotation	chr2:169628460-169631164 (+) // 99.48 // q24.3
11756105_a_at	-0.494983	-0.318941	-0.25725	0.380421	0.25725	0.341758	0.00206661	0.0010286	-1.60607	-0.683534	1.60607	down	BMPR2	659	0001707 // mesoderm formation // inferred from sequence or structural similarity /// 0001707 // mesoderm formation // inferred from electronic annotation /// 0001938 // positive regulation of endothelial cell proliferation // inferred from mutant phenotype /// 0001946 // lymphangiogenesis // inferred from sequence or structural similarity /// 0001974 // blood vessel remodeling // inferred from se…	0005737 // cytoplasm // inferred from electronic annotation /// 0005886 // plasma membrane // inferred from direct assay /// 0005886 // plasma membrane // traceable author statement /// 0005887 // integral to plasma membrane // inferred from direct assay /// 0005901 // caveola // inferred from mutant phenotype /// 0005901 // caveola // inferred from electronic annotation /// 0009925 // basal plas…	0000166 // nucleotide binding // inferred from electronic annotation /// 0004672 // protein kinase activity // inferred from electronic annotation /// 0004674 // protein serine/threonine kinase activity // inferred from electronic annotation /// 0004675 // transmembrane receptor protein serine/threonine kinase activity // inferred from electronic annotation /// 0004872 // receptor activity // inf…	chr2:203429462-203432470 (+) // 81.94 // q33.2
11747370_a_at	-0.259357	-0.299162	-0.347615	0.259357	0.292202	0.373117	0.000883804	0.000134834	-1.52654	-0.61027	1.52654	down	CDC42SE1	56882	0006909 // phagocytosis // inferred from electronic annotation /// 0007165 // signal transduction // traceable author statement /// 0008360 // regulation of cell shape // inferred from electronic annotation	0005737 // cytoplasm // inferred from direct assay /// 0005737 // cytoplasm // inferred from electronic annotation /// 0005739 // mitochondrion // inferred from direct assay /// 0005856 // cytoskeleton // inferred from electronic annotation /// 0005886 // plasma membrane // inferred from electronic annotation /// 0005886 // plasma membrane // traceable author statement /// 0016020 // membrane // …	0005095 // GTPase inhibitor activity // traceable author statement	chr1:151024589-151032110 (-) // 90.16 // q21.3
11744787_a_at	-0.359645	-0.27044	-0.352205	0.323637	0.27044	0.4346	0.001178	0.000282453	-1.59143	-0.670322	1.59143	down	ANLN	54443	0000910 // cytokinesis // inferred from direct assay /// 0000921 // septin ring assembly // traceable author statement /// 0007049 // cell cycle // inferred from electronic annotation /// 0007067 // mitosis // inferred from electronic annotation /// 0007096 // regulation of exit from mitosis // traceable author statement /// 0051301 // cell division // inferred from electronic annotation	0005634 // nucleus // inferred from electronic annotation /// 0005737 // cytoplasm // inferred from electronic annotation /// 0005826 // actomyosin contractile ring // inferred from direct assay /// 0005856 // cytoskeleton // inferred from electronic annotation /// 0005938 // cell cortex // inferred from electronic annotation /// 0015629 // actin cytoskeleton // inferred from direct assay	0003779 // actin binding // inferred from direct assay /// 0003779 // actin binding // inferred from electronic annotation /// 0003779 // actin binding // traceable author statement /// 0005543 // phospholipid binding // inferred from electronic annotation	chr7:36429429-36493398 (+) // 97.65 // p14.2
11723961_s_at	-0.378682	-0.413117	-0.2704	0.704515	0.2704	0.713702	0.00510113	0.00384786	-1.8881	-0.916939	1.8881	down	LOC100287705	100287705 /// 5764	0001503 // ossification // inferred from electronic annotation /// 0007185 // transmembrane receptor protein tyrosine phosphatase signaling pathway // traceable author statement /// 0007399 // nervous system development // traceable author statement /// 0007612 // learning // inferred from electronic annotation /// 0008284 // positive regulation of cell proliferation // traceable author statement…	0005576 // extracellular region // inferred from electronic annotation /// 0005615 // extracellular space // traceable author statement /// 0005783 // endoplasmic reticulum // inferred from direct assay	0004864 // protein phosphatase inhibitor activity // traceable author statement /// 0008083 // growth factor activity // inferred from electronic annotation /// 0008201 // heparin binding // inferred from electronic annotation	chr7:136912087-137028611 (-) // 93.64 // q33
11733697_s_at	-0.369277	-0.429148	-0.354198	0.357055	0.536642	0.354198	0.0011137	0.000243274	-1.74131	-0.800173	1.74131	down	CTAG1A	1485 /// 246100		0005737 // cytoplasm // inferred from direct assay /// 0005737 // cytoplasm // inferred from electronic annotation	0005515 // protein binding // inferred from physical interaction	chrX:153813417-153815074 (+) // 97.65 // q28 /// chrX:153845865-153847522 (-) // 97.65 // q28
11724347_a_at	-0.261374	-0.231372	-0.216745	0.555286	0.308557	0.216744	0.00551092	0.00424901	-1.51225	-0.596693	1.51225	down	ASTN2	23245		0016020 // membrane // inferred from electronic annotation /// 0016021 // integral to membrane // inferred from electronic annotation		chr9:119187506-120177317 (-) // 94.82 // q33.1
11715675_a_at	-0.57094	-0.523696	-0.474336	0.478155	0.474337	0.761768	0.00131541	0.000383491	-2.13526	-1.09441	2.13526	down	CCNG1	900	0000079 // regulation of cyclin-dependent protein kinase activity // traceable author statement /// 0006949 // syncytium formation // inferred from electronic annotation /// 0007049 // cell cycle // inferred from electronic annotation /// 0007067 // mitosis // inferred from electronic annotation /// 0007095 // mitotic cell cycle G2/M transition DNA damage checkpoint // inferred from electronic an…	0005634 // nucleus // inferred from electronic annotation /// 0030425 // dendrite // inferred from electronic annotation /// 0043025 // neuronal cell body // inferred from electronic annotation /// 0048471 // perinuclear region of cytoplasm // inferred from electronic annotation	0005515 // protein binding // inferred from physical interaction /// 0019904 // protein domain specific binding // inferred from electronic annotation	chr5:162864275-162872022 (+) // 97.66 // q34
11727275_a_at	-0.891247	-0.961748	-0.652457	0.835211	0.652457	0.912613	0.000978424	0.000175025	-3.1064	-1.63524	3.1064	down	KDELC2	143888		0005783 // endoplasmic reticulum // inferred from electronic annotation /// 0005788 // endoplasmic reticulum lumen // inferred from electronic annotation		chr11:108342842-108369402 (-) // 83.57 // q22.3
11738060_s_at	0.516623	0.496727	0.621398	-0.83008	-0.953488	-0.496727	0.00175917	0.000774273	2.47086	1.30501	2.47086	up	HIST1H4A	121504 /// 554313 /// 8294 /// 8359 /// 8360 /// 8361 /// 8362 /// 8363 /// 8364 /// 8365 /// 8366 /// 8367 /// 8368 /// 8370	0000723 // telomere maintenance // traceable author statement /// 0006325 // chromatin organization // non-traceable author statement /// 0006334 // nucleosome assembly // traceable author statement /// 0006334 // nucleosome assembly // inferred from electronic annotation /// 0034080 // CenH3-containing nucleosome assembly at centromere // traceable author statement /// 0045653 // negative regula…	0000786 // nucleosome // traceable author statement /// 0000786 // nucleosome // inferred from electronic annotation /// 0005576 // extracellular region // traceable author statement /// 0005634 // nucleus // inferred from direct assay /// 0005634 // nucleus // inferred from electronic annotation /// 0005654 // nucleoplasm // traceable author statement /// 0005694 // chromosome // inferred from e…	0003677 // DNA binding // traceable author statement /// 0003677 // DNA binding // inferred from electronic annotation /// 0005515 // protein binding // inferred from physical interaction	chr6:26285354-26285727 (-) // 99.47 // p22.2
11738060_s_at	0.516623	0.496727	0.621398	-0.83008	-0.953488	-0.496727	0.00175917	0.000774273	2.47086	1.30501	2.47086	up	HIST1H4B	121504 /// 554313 /// 8294 /// 8359 /// 8360 /// 8361 /// 8362 /// 8363 /// 8364 /// 8365 /// 8366 /// 8367 /// 8368 /// 8370	0000723 // telomere maintenance // traceable author statement /// 0006325 // chromatin organization // non-traceable author statement /// 0006334 // nucleosome assembly // traceable author statement /// 0006334 // nucleosome assembly // inferred from electronic annotation /// 0034080 // CenH3-containing nucleosome assembly at centromere // traceable author statement /// 0045653 // negative regula…	0000786 // nucleosome // traceable author statement /// 0000786 // nucleosome // inferred from electronic annotation /// 0005576 // extracellular region // traceable author statement /// 0005634 // nucleus // inferred from direct assay /// 0005634 // nucleus // inferred from electronic annotation /// 0005654 // nucleoplasm // traceable author statement /// 0005694 // chromosome // inferred from e…	0003677 // DNA binding // traceable author statement /// 0003677 // DNA binding // inferred from electronic annotation /// 0005515 // protein binding // inferred from physical interaction	chr6:26285354-26285727 (-) // 99.47 // p22.2
11738060_s_at	0.516623	0.496727	0.621398	-0.83008	-0.953488	-0.496727	0.00175917	0.000774273	2.47086	1.30501	2.47086	up	HIST1H4E	121504 /// 554313 /// 8294 /// 8359 /// 8360 /// 8361 /// 8362 /// 8363 /// 8364 /// 8365 /// 8366 /// 8367 /// 8368 /// 8370	0000723 // telomere maintenance // traceable author statement /// 0006325 // chromatin organization // non-traceable author statement /// 0006334 // nucleosome assembly // traceable author statement /// 0006334 // nucleosome assembly // inferred from electronic annotation /// 0034080 // CenH3-containing nucleosome assembly at centromere // traceable author statement /// 0045653 // negative regula…	0000786 // nucleosome // traceable author statement /// 0000786 // nucleosome // inferred from electronic annotation /// 0005576 // extracellular region // traceable author statement /// 0005634 // nucleus // inferred from direct assay /// 0005634 // nucleus // inferred from electronic annotation /// 0005654 // nucleoplasm // traceable author statement /// 0005694 // chromosome // inferred from e…	0003677 // DNA binding // traceable author statement /// 0003677 // DNA binding // inferred from electronic annotation /// 0005515 // protein binding // inferred from physical interaction	chr6:26285354-26285727 (-) // 99.47 // p22.2
11729146_a_at	-0.252825	-0.351216	-0.333891	0.37147	0.252826	0.502063	0.00192853	0.000915846	-1.61116	-0.688097	1.61116	down	HNRNPD	3184	0000398 // nuclear mRNA splicing, via spliceosome // traceable author statement /// 0006351 // transcription, DNA-dependent // inferred from electronic annotation /// 0006355 // regulation of transcription, DNA-dependent // non-traceable author statement /// 0006355 // regulation of transcription, DNA-dependent // inferred from electronic annotation /// 0006396 // RNA processing // traceable auth…	0005634 // nucleus // inferred from direct assay /// 0005634 // nucleus // non-traceable author statement /// 0005634 // nucleus // inferred from electronic annotation /// 0005634 // nucleus // traceable author statement /// 0005654 // nucleoplasm // traceable author statement /// 0005730 // nucleolus // inferred from direct assay /// 0005737 // cytoplasm // inferred from electronic annotation //…	0000166 // nucleotide binding // inferred from electronic annotation /// 0003676 // nucleic acid binding // inferred from electronic annotation /// 0003677 // DNA binding // inferred from electronic annotation /// 0003723 // RNA binding // inferred from direct assay /// 0003723 // RNA binding // non-traceable author statement /// 0003723 // RNA binding // inferred from electronic annotation /// 0…	chr4:83274213-83295505 (-) // 93.28 // q21.22
11738060_s_at	0.516623	0.496727	0.621398	-0.83008	-0.953488	-0.496727	0.00175917	0.000774273	2.47086	1.30501	2.47086	up	HIST1H4F	121504 /// 554313 /// 8294 /// 8359 /// 8360 /// 8361 /// 8362 /// 8363 /// 8364 /// 8365 /// 8366 /// 8367 /// 8368 /// 8370	0000723 // telomere maintenance // traceable author statement /// 0006325 // chromatin organization // non-traceable author statement /// 0006334 // nucleosome assembly // traceable author statement /// 0006334 // nucleosome assembly // inferred from electronic annotation /// 0034080 // CenH3-containing nucleosome assembly at centromere // traceable author statement /// 0045653 // negative regula…	0000786 // nucleosome // traceable author statement /// 0000786 // nucleosome // inferred from electronic annotation /// 0005576 // extracellular region // traceable author statement /// 0005634 // nucleus // inferred from direct assay /// 0005634 // nucleus // inferred from electronic annotation /// 0005654 // nucleoplasm // traceable author statement /// 0005694 // chromosome // inferred from e…	0003677 // DNA binding // traceable author statement /// 0003677 // DNA binding // inferred from electronic annotation /// 0005515 // protein binding // inferred from physical interaction	chr6:26285354-26285727 (-) // 99.47 // p22.2
11738060_s_at	0.516623	0.496727	0.621398	-0.83008	-0.953488	-0.496727	0.00175917	0.000774273	2.47086	1.30501	2.47086	up	HIST1H4C	121504 /// 554313 /// 8294 /// 8359 /// 8360 /// 8361 /// 8362 /// 8363 /// 8364 /// 8365 /// 8366 /// 8367 /// 8368 /// 8370	0000723 // telomere maintenance // traceable author statement /// 0006325 // chromatin organization // non-traceable author statement /// 0006334 // nucleosome assembly // traceable author statement /// 0006334 // nucleosome assembly // inferred from electronic annotation /// 0034080 // CenH3-containing nucleosome assembly at centromere // traceable author statement /// 0045653 // negative regula…	0000786 // nucleosome // traceable author statement /// 0000786 // nucleosome // inferred from electronic annotation /// 0005576 // extracellular region // traceable author statement /// 0005634 // nucleus // inferred from direct assay /// 0005634 // nucleus // inferred from electronic annotation /// 0005654 // nucleoplasm // traceable author statement /// 0005694 // chromosome // inferred from e…	0003677 // DNA binding // traceable author statement /// 0003677 // DNA binding // inferred from electronic annotation /// 0005515 // protein binding // inferred from physical interaction	chr6:26285354-26285727 (-) // 99.47 // p22.2
11738060_s_at	0.516623	0.496727	0.621398	-0.83008	-0.953488	-0.496727	0.00175917	0.000774273	2.47086	1.30501	2.47086	up	HIST1H4D	121504 /// 554313 /// 8294 /// 8359 /// 8360 /// 8361 /// 8362 /// 8363 /// 8364 /// 8365 /// 8366 /// 8367 /// 8368 /// 8370	0000723 // telomere maintenance // traceable author statement /// 0006325 // chromatin organization // non-traceable author statement /// 0006334 // nucleosome assembly // traceable author statement /// 0006334 // nucleosome assembly // inferred from electronic annotation /// 0034080 // CenH3-containing nucleosome assembly at centromere // traceable author statement /// 0045653 // negative regula…	0000786 // nucleosome // traceable author statement /// 0000786 // nucleosome // inferred from electronic annotation /// 0005576 // extracellular region // traceable author statement /// 0005634 // nucleus // inferred from direct assay /// 0005634 // nucleus // inferred from electronic annotation /// 0005654 // nucleoplasm // traceable author statement /// 0005694 // chromosome // inferred from e…	0003677 // DNA binding // traceable author statement /// 0003677 // DNA binding // inferred from electronic annotation /// 0005515 // protein binding // inferred from physical interaction	chr6:26285354-26285727 (-) // 99.47 // p22.2
11742982_a_at	0.337956	0.318985	0.218113	-0.309447	-0.355474	-0.218113	0.00138185	0.000435867	1.50111	0.58603	1.50111	up	DOPEY1	23033	0006810 // transport // inferred from electronic annotation /// 0006895 // Golgi to endosome transport // inferred from sequence or structural similarity /// 0007029 // endoplasmic reticulum organization // inferred from sequence or structural similarity /// 0015031 // protein transport // inferred from electronic annotation	0000139 // Golgi membrane // inferred from sequence or structural similarity		chr6:83777384-83881069 (+) // 97.26 // q14.1
11738060_s_at	0.516623	0.496727	0.621398	-0.83008	-0.953488	-0.496727	0.00175917	0.000774273	2.47086	1.30501	2.47086	up	HIST1H4I	121504 /// 554313 /// 8294 /// 8359 /// 8360 /// 8361 /// 8362 /// 8363 /// 8364 /// 8365 /// 8366 /// 8367 /// 8368 /// 8370	0000723 // telomere maintenance // traceable author statement /// 0006325 // chromatin organization // non-traceable author statement /// 0006334 // nucleosome assembly // traceable author statement /// 0006334 // nucleosome assembly // inferred from electronic annotation /// 0034080 // CenH3-containing nucleosome assembly at centromere // traceable author statement /// 0045653 // negative regula…	0000786 // nucleosome // traceable author statement /// 0000786 // nucleosome // inferred from electronic annotation /// 0005576 // extracellular region // traceable author statement /// 0005634 // nucleus // inferred from direct assay /// 0005634 // nucleus // inferred from electronic annotation /// 0005654 // nucleoplasm // traceable author statement /// 0005694 // chromosome // inferred from e…	0003677 // DNA binding // traceable author statement /// 0003677 // DNA binding // inferred from electronic annotation /// 0005515 // protein binding // inferred from physical interaction	chr6:26285354-26285727 (-) // 99.47 // p22.2
11718935_x_at	0.341052	0.386478	0.259402	-0.315401	-0.259402	-0.33888	0.000884072	0.00013548	1.55137	0.633539	1.55137	up	STK19	8859	0006468 // protein phosphorylation // traceable author statement /// 0016310 // phosphorylation // inferred from electronic annotation	0005634 // nucleus // inferred from electronic annotation /// 0005634 // nucleus // traceable author statement	0000166 // nucleotide binding // inferred from electronic annotation /// 0004674 // protein serine/threonine kinase activity // inferred from electronic annotation /// 0004674 // protein serine/threonine kinase activity // traceable author statement /// 0005524 // ATP binding // inferred from electronic annotation /// 0016301 // kinase activity // inferred from electronic annotation /// 0016740 /…	chr6:31938942-31949222 (+) // 98.25 // p21.33
11731842_a_at	-0.313521	-0.354131	-0.315121	0.350142	0.313521	0.432718	0.000609563	5.13492e-05	-1.6167	-0.693051	1.6167	down	B4GALT6	9331	0005975 // carbohydrate metabolic process // inferred from electronic annotation /// 0006486 // protein glycosylation // inferred from electronic annotation /// 0018279 // protein N-linked glycosylation via asparagine // traceable author statement /// 0043687 // post-translational protein modification // traceable author statement /// 0044267 // cellular protein metabolic process // traceable aut…	0000139 // Golgi membrane // traceable author statement /// 0005794 // Golgi apparatus // inferred from electronic annotation /// 0016020 // membrane // inferred from electronic annotation /// 0016021 // integral to membrane // inferred from electronic annotation /// 0032580 // Golgi cisterna membrane // inferred from electronic annotation	0008378 // galactosyltransferase activity // traceable author statement /// 0008489 // UDP-galactose:glucosylceramide beta-1,4-galactosyltransferase activity // inferred from electronic annotation /// 0016740 // transferase activity // inferred from electronic annotation /// 0016757 // transferase activity, transferring glycosyl groups // inferred from electronic annotation /// 0046872 // metal i…	chr18:29202208-29264686 (-) // 95.03 // q12.1
11738060_s_at	0.516623	0.496727	0.621398	-0.83008	-0.953488	-0.496727	0.00175917	0.000774273	2.47086	1.30501	2.47086	up	HIST1H4J	121504 /// 554313 /// 8294 /// 8359 /// 8360 /// 8361 /// 8362 /// 8363 /// 8364 /// 8365 /// 8366 /// 8367 /// 8368 /// 8370	0000723 // telomere maintenance // traceable author statement /// 0006325 // chromatin organization // non-traceable author statement /// 0006334 // nucleosome assembly // traceable author statement /// 0006334 // nucleosome assembly // inferred from electronic annotation /// 0034080 // CenH3-containing nucleosome assembly at centromere // traceable author statement /// 0045653 // negative regula…	0000786 // nucleosome // traceable author statement /// 0000786 // nucleosome // inferred from electronic annotation /// 0005576 // extracellular region // traceable author statement /// 0005634 // nucleus // inferred from direct assay /// 0005634 // nucleus // inferred from electronic annotation /// 0005654 // nucleoplasm // traceable author statement /// 0005694 // chromosome // inferred from e…	0003677 // DNA binding // traceable author statement /// 0003677 // DNA binding // inferred from electronic annotation /// 0005515 // protein binding // inferred from physical interaction	chr6:26285354-26285727 (-) // 99.47 // p22.2
11738060_s_at	0.516623	0.496727	0.621398	-0.83008	-0.953488	-0.496727	0.00175917	0.000774273	2.47086	1.30501	2.47086	up	HIST1H4H	121504 /// 554313 /// 8294 /// 8359 /// 8360 /// 8361 /// 8362 /// 8363 /// 8364 /// 8365 /// 8366 /// 8367 /// 8368 /// 8370	0000723 // telomere maintenance // traceable author statement /// 0006325 // chromatin organization // non-traceable author statement /// 0006334 // nucleosome assembly // traceable author statement /// 0006334 // nucleosome assembly // inferred from electronic annotation /// 0034080 // CenH3-containing nucleosome assembly at centromere // traceable author statement /// 0045653 // negative regula…	0000786 // nucleosome // traceable author statement /// 0000786 // nucleosome // inferred from electronic annotation /// 0005576 // extracellular region // traceable author statement /// 0005634 // nucleus // inferred from direct assay /// 0005634 // nucleus // inferred from electronic annotation /// 0005654 // nucleoplasm // traceable author statement /// 0005694 // chromosome // inferred from e…	0003677 // DNA binding // traceable author statement /// 0003677 // DNA binding // inferred from electronic annotation /// 0005515 // protein binding // inferred from physical interaction	chr6:26285354-26285727 (-) // 99.47 // p22.2
11716878_s_at	-0.354719	-0.362603	-0.295821	0.335906	0.390253	0.295821	0.000585629	3.96163e-05	-1.60034	-0.678375	1.60034	down	B4GALT5	9334	0005975 // carbohydrate metabolic process // inferred from electronic annotation /// 0006486 // protein glycosylation // inferred from electronic annotation /// 0016266 // O-glycan processing // traceable author statement /// 0018279 // protein N-linked glycosylation via asparagine // traceable author statement /// 0043687 // post-translational protein modification // traceable author statement /…	0000139 // Golgi membrane // traceable author statement /// 0005794 // Golgi apparatus // inferred from electronic annotation /// 0016020 // membrane // inferred from electronic annotation /// 0016021 // integral to membrane // inferred from electronic annotation /// 0032580 // Golgi cisterna membrane // inferred from electronic annotation	0008378 // galactosyltransferase activity // traceable author statement /// 0016740 // transferase activity // inferred from electronic annotation /// 0016757 // transferase activity, transferring glycosyl groups // inferred from electronic annotation /// 0046872 // metal ion binding // inferred from electronic annotation	chr20:48249481-48330421 (-) // 87.48 // q13.13
11726441_a_at	-0.256578	-0.293466	-0.330487	0.328368	0.256578	0.412011	0.00108621	0.000229356	-1.5431	-0.625829	1.5431	down	ERCC6L	54821	0000087 // M phase of mitotic cell cycle // traceable author statement /// 0000236 // mitotic prometaphase // traceable author statement /// 0000278 // mitotic cell cycle // traceable author statement /// 0007049 // cell cycle // inferred from electronic annotation /// 0007067 // mitosis // inferred from electronic annotation /// 0051301 // cell division // inferred from electronic annotation	0000775 // chromosome, centromeric region // inferred from electronic annotation /// 0000776 // kinetochore // inferred from electronic annotation /// 0000777 // condensed chromosome kinetochore // inferred from electronic annotation /// 0005694 // chromosome // inferred from electronic annotation /// 0005829 // cytosol // traceable author statement	0000166 // nucleotide binding // inferred from electronic annotation /// 0003676 // nucleic acid binding // inferred from electronic annotation /// 0003677 // DNA binding // inferred from electronic annotation /// 0004386 // helicase activity // inferred from electronic annotation /// 0005524 // ATP binding // inferred from electronic annotation /// 0016787 // hydrolase activity // inferred from …	chrX:71424514-71458897 (-) // 98.01 // q13.1
11728864_at	-0.482195	-0.610109	-0.469378	0.469378	0.542402	0.768856	0.00131349	0.000379973	-2.16461	-1.11411	2.16461	down	GINS1	9837	0000084 // S phase of mitotic cell cycle // traceable author statement /// 0000278 // mitotic cell cycle // traceable author statement /// 0001833 // inner cell mass cell proliferation // inferred from electronic annotation /// 0006260 // DNA replication // inferred from electronic annotation /// 0006271 // DNA strand elongation involved in DNA replication // traceable author statement	0005634 // nucleus // inferred from direct assay /// 0005634 // nucleus // inferred from electronic annotation /// 0005654 // nucleoplasm // traceable author statement /// 0005737 // cytoplasm // inferred from direct assay /// 0005737 // cytoplasm // inferred from electronic annotation		chr20:25388320-25427956 (+) // 42.53 // p11.21
11741186_at	0.192749	0.287183	0.3154	-0.421499	-0.395963	-0.192749	0.00289206	0.00177786	1.51766	0.601847	1.51766	up	HIST1H3J	8350 /// 8351 /// 8352 /// 8353 /// 8354 /// 8355 /// 8356 /// 8357 /// 8358 /// 8968	0006334 // nucleosome assembly // inferred from electronic annotation /// 0007596 // blood coagulation // traceable author statement /// 0051320 // S phase // non-traceable author statement /// 0060968 // regulation of gene silencing // inferred from direct assay	0000786 // nucleosome // inferred from electronic annotation /// 0005576 // extracellular region // traceable author statement /// 0005634 // nucleus // inferred from direct assay /// 0005634 // nucleus // inferred from electronic annotation /// 0005654 // nucleoplasm // traceable author statement /// 0005694 // chromosome // inferred from electronic annotation	0003677 // DNA binding // inferred from electronic annotation /// 0005515 // protein binding // inferred from physical interaction	chr6:26196982-26199521 (-) // 77.41 // p22.2
11737807_x_at	-0.389424	-0.64264	-0.467746	0.389424	0.442708	0.453922	0.00116908	0.000277296	-1.90346	-0.928621	1.90346	down	ABCB9	23457	0001916 // positive regulation of T cell mediated cytotoxicity // not recorded /// 0002474 // antigen processing and presentation of peptide antigen via MHC class I // inferred from direct assay /// 0006200 // ATP catabolic process // inferred from electronic annotation /// 0006810 // transport // inferred from electronic annotation /// 0015031 // protein transport // inferred from electronic ann…	0005743 // mitochondrial inner membrane // not recorded /// 0005764 // lysosome // inferred from electronic annotation /// 0005765 // lysosomal membrane // inferred from direct assay /// 0005765 // lysosomal membrane // inferred from electronic annotation /// 0005769 // early endosome // inferred from direct assay /// 0005783 // endoplasmic reticulum // inferred from direct assay /// 0005886 // p…	0000166 // nucleotide binding // inferred from electronic annotation /// 0005524 // ATP binding // inferred from direct assay /// 0005524 // ATP binding // inferred from electronic annotation /// 0015421 // oligopeptide-transporting ATPase activity // not recorded /// 0015440 // peptide-transporting ATPase activity // inferred from direct assay /// 0016887 // ATPase activity // inferred from elec…	chr12:123413540-123451056 (-) // 99.32 // q24.31
11723297_a_at	-0.348863	-0.255357	-0.356701	0.44477	0.255357	0.481625	0.00175056	0.000762062	-1.6406	-0.714224	1.6406	down	PALM2-AKAP2	11217 /// 445815	0008360 // regulation of cell shape // inferred from electronic annotation /// 0016310 // phosphorylation // inferred from electronic annotation	0005886 // plasma membrane // inferred from electronic annotation /// 0016020 // membrane // inferred from electronic annotation	0016301 // kinase activity // inferred from electronic annotation /// 0019899 // enzyme binding // non-traceable author statement	chr9:112542576-112934792 (+) // 95.72 // q31.3
11737660_a_at	-0.399412	-0.393263	-0.489556	0.440661	0.393263	0.499712	0.000585629	3.75002e-05	-1.83014	-0.871956	1.83014	down	B4GALT2	8704	0005975 // carbohydrate metabolic process // inferred from electronic annotation /// 0006486 // protein glycosylation // inferred from electronic annotation /// 0018279 // protein N-linked glycosylation via asparagine // traceable author statement /// 0043687 // post-translational protein modification // traceable author statement /// 0044267 // cellular protein metabolic process // traceable aut…	0000139 // Golgi membrane // traceable author statement /// 0005794 // Golgi apparatus // inferred from electronic annotation /// 0016020 // membrane // inferred from electronic annotation /// 0016021 // integral to membrane // inferred from electronic annotation /// 0032580 // Golgi cisterna membrane // inferred from electronic annotation	0003831 // beta-N-acetylglucosaminylglycopeptide beta-1,4-galactosyltransferase activity // inferred from electronic annotation /// 0003945 // N-acetyllactosamine synthase activity // inferred from electronic annotation /// 0004461 // lactose synthase activity // inferred from electronic annotation /// 0008378 // galactosyltransferase activity // traceable author statement /// 0016740 // transfer…	chr1:44445272-44456839 (+) // 93.21 // p34.1
11748068_x_at	0.297317	0.228785	0.379506	-0.370753	-0.406017	-0.228785	0.00176834	0.000787065	1.55515	0.637054	1.55515	up	CCPG1	100533483 /// 9236	0007049 // cell cycle // inferred from electronic annotation /// 0045944 // positive regulation of transcription from RNA polymerase II promoter // inferred from electronic annotation /// 2001106 // regulation of Rho guanyl-nucleotide exchange factor activity // inferred from electronic annotation	0016020 // membrane // inferred from electronic annotation /// 0016021 // integral to membrane // inferred from electronic annotation		chr15:55648176-55700457 (-) // 99.93 // q21.3
11725454_a_at	-0.44702	-0.514638	-0.585186	0.654532	0.447021	0.818128	0.00149921	0.000543359	-2.22763	-1.15551	2.22763	down	MYO1B	4430	0030048 // actin filament-based movement // inferred from sequence or structural similarity /// 0051017 // actin filament bundle assembly // inferred from sequence or structural similarity	0005737 // cytoplasm // inferred from sequence or structural similarity /// 0005886 // plasma membrane // inferred from sequence or structural similarity /// 0005903 // brush border // inferred from sequence or structural similarity /// 0005903 // brush border // inferred from electronic annotation /// 0016459 // myosin complex // inferred from electronic annotation /// 0030175 // filopodium // i…	0000146 // microfilament motor activity // inferred from sequence or structural similarity /// 0000166 // nucleotide binding // inferred from electronic annotation /// 0003774 // motor activity // inferred from electronic annotation /// 0003779 // actin binding // inferred from electronic annotation /// 0005516 // calmodulin binding // inferred from electronic annotation /// 0005524 // ATP bindin…	chr2:192110001-192290454 (+) // 98.14 // q32.3
11736596_s_at	-0.339931	-0.360979	-0.318703	0.429259	0.318703	0.572097	0.00142992	0.000467062	-1.717	-0.779891	1.717	down	GINS4	84296	0000084 // S phase of mitotic cell cycle // traceable author statement /// 0000278 // mitotic cell cycle // traceable author statement /// 0006260 // DNA replication // inferred from electronic annotation /// 0006271 // DNA strand elongation involved in DNA replication // traceable author statement	0005634 // nucleus // inferred from electronic annotation /// 0005654 // nucleoplasm // traceable author statement /// 0005737 // cytoplasm // inferred from electronic annotation		chr8:41386724-41403185 (+) // 65.21 // p11.21
11718975_at	-0.291619	-0.259265	-0.26999	0.501183	0.376102	0.259265	0.0017476	0.000757613	-1.57186	-0.652475	1.57186	down	ARPP19	10776	0000086 // G2/M transition of mitotic cell cycle // inferred from mutant phenotype /// 0007049 // cell cycle // inferred from electronic annotation /// 0007067 // mitosis // inferred from mutant phenotype /// 0007067 // mitosis // inferred from electronic annotation /// 0045722 // positive regulation of gluconeogenesis // inferred from direct assay /// 0046326 // positive regulation of glucose im…	0005737 // cytoplasm // inferred from electronic annotation	0004864 // protein phosphatase inhibitor activity // inferred from electronic annotation /// 0005102 // receptor binding // inferred from direct assay /// 0008601 // protein phosphatase type 2A regulator activity // inferred from sequence or structural similarity /// 0015459 // potassium channel regulator activity // inferred from direct assay /// 0019212 // phosphatase inhibitor activity // infe…	chr15:52839244-52849941 (-) // 74.63 // q21.2
11743822_a_at	-0.276988	-0.296689	-0.425289	0.335775	0.276988	0.300274	0.0010516	0.000210498	-1.55545	-0.637334	1.55545	down	WHSC1	7468	0000122 // negative regulation of transcription from RNA polymerase II promoter // inferred from electronic annotation /// 0003149 // membranous septum morphogenesis // inferred from electronic annotation /// 0003289 // atrial septum primum morphogenesis // inferred from electronic annotation /// 0003290 // atrial septum secundum morphogenesis // inferred from electronic annotation /// 0006351 //…	0005634 // nucleus // inferred from direct assay /// 0005634 // nucleus // inferred from electronic annotation /// 0005694 // chromosome // inferred from electronic annotation /// 0005730 // nucleolus // inferred from direct assay /// 0005737 // cytoplasm // inferred from electronic annotation /// 0031965 // nuclear membrane // inferred from direct assay	0003677 // DNA binding // inferred from electronic annotation /// 0003682 // chromatin binding // inferred from electronic annotation /// 0008168 // methyltransferase activity // inferred from electronic annotation /// 0008270 // zinc ion binding // inferred from electronic annotation /// 0016740 // transferase activity // inferred from electronic annotation /// 0018024 // histone-lysine N-methyl…	chr4:1893890-1983934 (+) // 93.86 // p16.3
11755354_a_at	0.3441	0.352493	0.225337	-0.225336	-0.246342	-0.384666	0.00176834	0.000787107	1.50813	0.592758	1.50813	up	RFNG	5986	0007275 // multicellular organismal development // inferred from electronic annotation /// 0007389 // pattern specification process // inferred from electronic annotation /// 0007399 // nervous system development // inferred from electronic annotation /// 0009887 // organ morphogenesis // non-traceable author statement /// 0030154 // cell differentiation // inferred from electronic annotation ///…	0000139 // Golgi membrane // inferred from electronic annotation /// 0005576 // extracellular region // non-traceable author statement /// 0005794 // Golgi apparatus // inferred from electronic annotation /// 0016020 // membrane // inferred from electronic annotation /// 0016021 // integral to membrane // inferred from electronic annotation /// 0030173 // integral to Golgi membrane // inferred fr…	0016740 // transferase activity // inferred from electronic annotation /// 0016757 // transferase activity, transferring glycosyl groups // inferred from electronic annotation /// 0033829 // O-fucosylpeptide 3-beta-N-acetylglucosaminyltransferase activity // inferred from electronic annotation /// 0046872 // metal ion binding // inferred from electronic annotation	chr17:80005778-80009449 (-) // 78.71 // q25.3
11754392_a_at	-0.4067	-0.311069	-0.425375	0.311069	0.316593	0.330058	0.000585629	4.04943e-05	-1.62483	-0.700287	1.62483	down	FAM208A	23272				chr3:56654160-56668031 (-) // 92.08 // p14.3
11716659_a_at	-0.382537	-0.446652	-0.476475	0.397076	0.382537	0.527973	0.000762067	8.58462e-05	-1.82904	-0.871083	1.82904	down	HNRNPH3	3189	0000398 // nuclear mRNA splicing, via spliceosome // non-traceable author statement /// 0006396 // RNA processing // traceable author statement /// 0006397 // mRNA processing // inferred from electronic annotation /// 0008380 // RNA splicing // traceable author statement	0005634 // nucleus // inferred from direct assay /// 0005634 // nucleus // inferred from electronic annotation /// 0005634 // nucleus // traceable author statement /// 0005730 // nucleolus // inferred from direct assay /// 0030529 // ribonucleoprotein complex // inferred from electronic annotation /// 0030530 // heterogeneous nuclear ribonucleoprotein complex // non-traceable author statement ///…	0000166 // nucleotide binding // inferred from electronic annotation /// 0003676 // nucleic acid binding // inferred from electronic annotation /// 0003723 // RNA binding // non-traceable author statement /// 0003723 // RNA binding // inferred from electronic annotation /// 0003723 // RNA binding // traceable author statement	chr10:70091767-70102948 (+) // 97.39 // q21.3
11741053_a_at	-0.438297	-0.34658	-0.393429	0.501792	0.34658	0.60838	0.00132989	0.00040039	-1.83828	-0.878353	1.83828	down	LAMP2	3920	0002576 // platelet degranulation // traceable author statement /// 0007596 // blood coagulation // traceable author statement /// 0030168 // platelet activation // traceable author statement	0005764 // lysosome // inferred from direct assay /// 0005764 // lysosome // inferred from electronic annotation /// 0005765 // lysosomal membrane // inferred from direct assay /// 0005765 // lysosomal membrane // inferred from electronic annotation /// 0005768 // endosome // inferred from electronic annotation /// 0005770 // late endosome // inferred from direct assay /// 0005770 // late endosom…		chrX:119560003-119603204 (-) // 98.86 // q24
11730731_s_at	0.433591	0.280999	0.614314	-0.291535	-0.415579	-0.281	0.00298086	0.00185784	1.70804	0.772339	1.70804	up	DNAJB9	4189	0006457 // protein folding // inferred from electronic annotation /// 0006987 // activation of signaling protein activity involved in unfolded protein response // traceable author statement /// 0030433 // ER-associated protein catabolic process // inferred from mutant phenotype /// 0030968 // endoplasmic reticulum unfolded protein response // traceable author statement	0005634 // nucleus // inferred from electronic annotation /// 0005730 // nucleolus // inferred from sequence or structural similarity /// 0005730 // nucleolus // inferred from electronic annotation /// 0005737 // cytoplasm // inferred from sequence or structural similarity /// 0005737 // cytoplasm // inferred from electronic annotation /// 0005783 // endoplasmic reticulum // inferred from direct …	0005515 // protein binding // inferred from physical interaction /// 0031072 // heat shock protein binding // inferred from electronic annotation /// 0051082 // unfolded protein binding // inferred from electronic annotation /// 0051787 // misfolded protein binding // inferred from direct assay	chr7:108209935-108215292 (+) // 99.08 // q31.1
11724306_at	-0.576413	-0.559216	-0.504095	0.504095	0.679088	0.823085	0.00105184	0.000213166	-2.32194	-1.21533	2.32194	down	EAF1	85403	0006351 // transcription, DNA-dependent // inferred from electronic annotation /// 0006355 // regulation of transcription, DNA-dependent // inferred from electronic annotation	0005634 // nucleus // inferred from electronic annotation /// 0015030 // Cajal body // inferred from electronic annotation /// 0016607 // nuclear speck // inferred from electronic annotation	0005515 // protein binding // inferred from physical interaction	chr3:15468525-15484120 (+) // 95.32 // p25.1
11741186_at	0.192749	0.287183	0.3154	-0.421499	-0.395963	-0.192749	0.00289206	0.00177786	1.51766	0.601847	1.51766	up	HIST1H3A	8350 /// 8351 /// 8352 /// 8353 /// 8354 /// 8355 /// 8356 /// 8357 /// 8358 /// 8968	0006334 // nucleosome assembly // inferred from electronic annotation /// 0007596 // blood coagulation // traceable author statement /// 0051320 // S phase // non-traceable author statement /// 0060968 // regulation of gene silencing // inferred from direct assay	0000786 // nucleosome // inferred from electronic annotation /// 0005576 // extracellular region // traceable author statement /// 0005634 // nucleus // inferred from direct assay /// 0005634 // nucleus // inferred from electronic annotation /// 0005654 // nucleoplasm // traceable author statement /// 0005694 // chromosome // inferred from electronic annotation	0003677 // DNA binding // inferred from electronic annotation /// 0005515 // protein binding // inferred from physical interaction	chr6:26196982-26199521 (-) // 77.41 // p22.2
11741186_at	0.192749	0.287183	0.3154	-0.421499	-0.395963	-0.192749	0.00289206	0.00177786	1.51766	0.601847	1.51766	up	HIST1H3B	8350 /// 8351 /// 8352 /// 8353 /// 8354 /// 8355 /// 8356 /// 8357 /// 8358 /// 8968	0006334 // nucleosome assembly // inferred from electronic annotation /// 0007596 // blood coagulation // traceable author statement /// 0051320 // S phase // non-traceable author statement /// 0060968 // regulation of gene silencing // inferred from direct assay	0000786 // nucleosome // inferred from electronic annotation /// 0005576 // extracellular region // traceable author statement /// 0005634 // nucleus // inferred from direct assay /// 0005634 // nucleus // inferred from electronic annotation /// 0005654 // nucleoplasm // traceable author statement /// 0005694 // chromosome // inferred from electronic annotation	0003677 // DNA binding // inferred from electronic annotation /// 0005515 // protein binding // inferred from physical interaction	chr6:26196982-26199521 (-) // 77.41 // p22.2
11741186_at	0.192749	0.287183	0.3154	-0.421499	-0.395963	-0.192749	0.00289206	0.00177786	1.51766	0.601847	1.51766	up	HIST1H3C	8350 /// 8351 /// 8352 /// 8353 /// 8354 /// 8355 /// 8356 /// 8357 /// 8358 /// 8968	0006334 // nucleosome assembly // inferred from electronic annotation /// 0007596 // blood coagulation // traceable author statement /// 0051320 // S phase // non-traceable author statement /// 0060968 // regulation of gene silencing // inferred from direct assay	0000786 // nucleosome // inferred from electronic annotation /// 0005576 // extracellular region // traceable author statement /// 0005634 // nucleus // inferred from direct assay /// 0005634 // nucleus // inferred from electronic annotation /// 0005654 // nucleoplasm // traceable author statement /// 0005694 // chromosome // inferred from electronic annotation	0003677 // DNA binding // inferred from electronic annotation /// 0005515 // protein binding // inferred from physical interaction	chr6:26196982-26199521 (-) // 77.41 // p22.2
11741186_at	0.192749	0.287183	0.3154	-0.421499	-0.395963	-0.192749	0.00289206	0.00177786	1.51766	0.601847	1.51766	up	HIST1H3D	8350 /// 8351 /// 8352 /// 8353 /// 8354 /// 8355 /// 8356 /// 8357 /// 8358 /// 8968	0006334 // nucleosome assembly // inferred from electronic annotation /// 0007596 // blood coagulation // traceable author statement /// 0051320 // S phase // non-traceable author statement /// 0060968 // regulation of gene silencing // inferred from direct assay	0000786 // nucleosome // inferred from electronic annotation /// 0005576 // extracellular region // traceable author statement /// 0005634 // nucleus // inferred from direct assay /// 0005634 // nucleus // inferred from electronic annotation /// 0005654 // nucleoplasm // traceable author statement /// 0005694 // chromosome // inferred from electronic annotation	0003677 // DNA binding // inferred from electronic annotation /// 0005515 // protein binding // inferred from physical interaction	chr6:26196982-26199521 (-) // 77.41 // p22.2
11741186_at	0.192749	0.287183	0.3154	-0.421499	-0.395963	-0.192749	0.00289206	0.00177786	1.51766	0.601847	1.51766	up	HIST1H3E	8350 /// 8351 /// 8352 /// 8353 /// 8354 /// 8355 /// 8356 /// 8357 /// 8358 /// 8968	0006334 // nucleosome assembly // inferred from electronic annotation /// 0007596 // blood coagulation // traceable author statement /// 0051320 // S phase // non-traceable author statement /// 0060968 // regulation of gene silencing // inferred from direct assay	0000786 // nucleosome // inferred from electronic annotation /// 0005576 // extracellular region // traceable author statement /// 0005634 // nucleus // inferred from direct assay /// 0005634 // nucleus // inferred from electronic annotation /// 0005654 // nucleoplasm // traceable author statement /// 0005694 // chromosome // inferred from electronic annotation	0003677 // DNA binding // inferred from electronic annotation /// 0005515 // protein binding // inferred from physical interaction	chr6:26196982-26199521 (-) // 77.41 // p22.2
11741186_at	0.192749	0.287183	0.3154	-0.421499	-0.395963	-0.192749	0.00289206	0.00177786	1.51766	0.601847	1.51766	up	HIST1H3F	8350 /// 8351 /// 8352 /// 8353 /// 8354 /// 8355 /// 8356 /// 8357 /// 8358 /// 8968	0006334 // nucleosome assembly // inferred from electronic annotation /// 0007596 // blood coagulation // traceable author statement /// 0051320 // S phase // non-traceable author statement /// 0060968 // regulation of gene silencing // inferred from direct assay	0000786 // nucleosome // inferred from electronic annotation /// 0005576 // extracellular region // traceable author statement /// 0005634 // nucleus // inferred from direct assay /// 0005634 // nucleus // inferred from electronic annotation /// 0005654 // nucleoplasm // traceable author statement /// 0005694 // chromosome // inferred from electronic annotation	0003677 // DNA binding // inferred from electronic annotation /// 0005515 // protein binding // inferred from physical interaction	chr6:26196982-26199521 (-) // 77.41 // p22.2
11741186_at	0.192749	0.287183	0.3154	-0.421499	-0.395963	-0.192749	0.00289206	0.00177786	1.51766	0.601847	1.51766	up	HIST1H3G	8350 /// 8351 /// 8352 /// 8353 /// 8354 /// 8355 /// 8356 /// 8357 /// 8358 /// 8968	0006334 // nucleosome assembly // inferred from electronic annotation /// 0007596 // blood coagulation // traceable author statement /// 0051320 // S phase // non-traceable author statement /// 0060968 // regulation of gene silencing // inferred from direct assay	0000786 // nucleosome // inferred from electronic annotation /// 0005576 // extracellular region // traceable author statement /// 0005634 // nucleus // inferred from direct assay /// 0005634 // nucleus // inferred from electronic annotation /// 0005654 // nucleoplasm // traceable author statement /// 0005694 // chromosome // inferred from electronic annotation	0003677 // DNA binding // inferred from electronic annotation /// 0005515 // protein binding // inferred from physical interaction	chr6:26196982-26199521 (-) // 77.41 // p22.2
11759076_at	0.299499	0.291441	0.628301	-0.468461	-0.291441	-0.369817	0.00429721	0.00304928	1.72069	0.782987	1.72069	up	HIST1H3H	8357	0006334 // nucleosome assembly // inferred from electronic annotation /// 0007596 // blood coagulation // traceable author statement /// 0051320 // S phase // non-traceable author statement /// 0060968 // regulation of gene silencing // inferred from direct assay	0000786 // nucleosome // inferred from electronic annotation /// 0005576 // extracellular region // traceable author statement /// 0005634 // nucleus // inferred from direct assay /// 0005634 // nucleus // inferred from electronic annotation /// 0005654 // nucleoplasm // traceable author statement /// 0005694 // chromosome // inferred from electronic annotation	0003677 // DNA binding // inferred from electronic annotation /// 0005515 // protein binding // inferred from physical interaction	chr6:27777715-27778535 (+) // 98.67 // p22.1
11718491_x_at	-0.428884	-0.496572	-0.393866	0.447433	0.393866	0.674715	0.00145233	0.000489738	-1.92534	-0.945112	1.92534	down	FABP5	2171	0006006 // glucose metabolic process // inferred from electronic annotation /// 0006629 // lipid metabolic process // traceable author statement /// 0006629 // lipid metabolic process // inferred from electronic annotation /// 0006656 // phosphatidylcholine biosynthetic process // inferred from electronic annotation /// 0006810 // transport // inferred from electronic annotation /// 0008544 // ep…	0005737 // cytoplasm // traceable author statement /// 0005737 // cytoplasm // inferred from electronic annotation	0005215 // transporter activity // inferred from electronic annotation /// 0005504 // fatty acid binding // traceable author statement /// 0005515 // protein binding // inferred from physical interaction /// 0008289 // lipid binding // traceable author statement /// 0008289 // lipid binding // inferred from electronic annotation	chr8:82192597-82197012 (+) // 84.01 // q21.13
11741186_at	0.192749	0.287183	0.3154	-0.421499	-0.395963	-0.192749	0.00289206	0.00177786	1.51766	0.601847	1.51766	up	HIST1H3I	8350 /// 8351 /// 8352 /// 8353 /// 8354 /// 8355 /// 8356 /// 8357 /// 8358 /// 8968	0006334 // nucleosome assembly // inferred from electronic annotation /// 0007596 // blood coagulation // traceable author statement /// 0051320 // S phase // non-traceable author statement /// 0060968 // regulation of gene silencing // inferred from direct assay	0000786 // nucleosome // inferred from electronic annotation /// 0005576 // extracellular region // traceable author statement /// 0005634 // nucleus // inferred from direct assay /// 0005634 // nucleus // inferred from electronic annotation /// 0005654 // nucleoplasm // traceable author statement /// 0005694 // chromosome // inferred from electronic annotation	0003677 // DNA binding // inferred from electronic annotation /// 0005515 // protein binding // inferred from physical interaction	chr6:26196982-26199521 (-) // 77.41 // p22.2
11736044_a_at	-0.372592	-0.296	-0.277499	0.514506	0.277499	0.465441	0.00168837	0.000704402	-1.66383	-0.734512	1.66383	down	MYH10	4628	0000281 // cytokinesis after mitosis // inferred from direct assay /// 0000281 // cytokinesis after mitosis // inferred from electronic annotation /// 0001701 // in utero embryonic development // inferred from electronic annotation /// 0001764 // neuron migration // inferred from electronic annotation /// 0001778 // plasma membrane repair // inferred from electronic annotation /// 0006887 // exoc…	0001725 // stress fiber // inferred from direct assay /// 0001725 // stress fiber // inferred from electronic annotation /// 0005737 // cytoplasm // inferred from direct assay /// 0005737 // cytoplasm // inferred from electronic annotation /// 0005819 // spindle // inferred from electronic annotation /// 0005886 // plasma membrane // inferred from electronic annotation /// 0005938 // cell cortex …	0000146 // microfilament motor activity // inferred from direct assay /// 0000166 // nucleotide binding // inferred from electronic annotation /// 0003774 // motor activity // inferred from electronic annotation /// 0003779 // actin binding // non-traceable author statement /// 0003779 // actin binding // inferred from electronic annotation /// 0005515 // protein binding // inferred from physical…	chr17:8377525-8534073 (-) // 99.2 // p13.1
11721223_at	-0.328033	-0.309624	-0.202836	0.202835	0.450051	0.273895	0.00326086	0.0021006	-1.5043	-0.589091	1.5043	down	ACOX2	8309	0006629 // lipid metabolic process // inferred from electronic annotation /// 0006631 // fatty acid metabolic process // inferred from electronic annotation /// 0006635 // fatty acid beta-oxidation // inferred from electronic annotation /// 0006699 // bile acid biosynthetic process // traceable author statement /// 0008152 // metabolic process // inferred from electronic annotation /// 0008206 //…	0005777 // peroxisome // inferred from direct assay /// 0005777 // peroxisome // inferred from electronic annotation /// 0005782 // peroxisomal matrix // traceable author statement	0003995 // acyl-CoA dehydrogenase activity // inferred from electronic annotation /// 0003997 // acyl-CoA oxidase activity // traceable author statement /// 0003997 // acyl-CoA oxidase activity // inferred from electronic annotation /// 0005102 // receptor binding // inferred from physical interaction /// 0005504 // fatty acid binding // inferred from electronic annotation /// 0016402 // pristano…	chr3:58490862-58523099 (-) // 95.75 // p14.3
11731267_at	-0.263149	-0.366	-0.283375	0.263149	0.375464	0.397822	0.00111052	0.000239867	-1.56879	-0.649653	1.56879	down	NXPH2	11249	0007218 // neuropeptide signaling pathway // non-traceable author statement	0005576 // extracellular region // non-traceable author statement /// 0005576 // extracellular region // inferred from electronic annotation		chr2:139426726-139537915 (-) // 99.63 // q22.1
11717496_a_at	-0.510341	-0.335959	-0.358005	0.50982	0.464023	0.335959	0.00130777	0.000376341	-1.78761	-0.838036	1.78761	down	IMPA2	3613	0006021 // inositol biosynthetic process // inferred from electronic annotation /// 0006796 // phosphate-containing compound metabolic process // traceable author statement /// 0007165 // signal transduction // traceable author statement /// 0046854 // phosphatidylinositol phosphorylation // inferred from electronic annotation /// 0046855 // inositol phosphate dephosphorylation // inferred from d…	0005737 // cytoplasm // inferred from direct assay	0008934 // inositol monophosphate 1-phosphatase activity // inferred from direct assay /// 0008934 // inositol monophosphate 1-phosphatase activity // inferred from electronic annotation /// 0008934 // inositol monophosphate 1-phosphatase activity // traceable author statement /// 0016787 // hydrolase activity // inferred from electronic annotation /// 0042803 // protein homodimerization activity…	chr18:11981426-12030876 (+) // 90.6 // p11.21
11755809_a_at	-0.397025	-0.373308	-0.44371	0.423467	0.373307	0.563764	0.000903488	0.000144642	-1.81277	-0.858193	1.81277	down	NBN	4683	0000077 // DNA damage checkpoint // inferred from direct assay /// 0000723 // telomere maintenance // inferred from mutant phenotype /// 0000724 // double-strand break repair via homologous recombination // traceable author statement /// 0001701 // in utero embryonic development // inferred from electronic annotation /// 0001832 // blastocyst growth // inferred from electronic annotation /// 0006…	0000781 // chromosome, telomeric region // inferred from electronic annotation /// 0000784 // nuclear chromosome, telomeric region // inferred from direct assay /// 0005634 // nucleus // inferred from direct assay /// 0005634 // nucleus // inferred from electronic annotation /// 0005654 // nucleoplasm // traceable author statement /// 0005657 // replication fork // inferred from electronic annota…	0003684 // damaged DNA binding // inferred by curator /// 0003684 // damaged DNA binding // inferred from electronic annotation /// 0004003 // ATP-dependent DNA helicase activity // inferred from mutant phenotype /// 0005515 // protein binding // inferred from physical interaction /// 0008134 // transcription factor binding // inferred from physical interaction /// 0047485 // protein N-terminus b…	chr8:90946680-90996858 (-) // 94.19 // q21.3
11731068_s_at	-0.285026	-0.308472	-0.270405	0.270405	0.350006	0.40047	0.000778502	9.08704e-05	-1.5457	-0.628261	1.5457	down	FIGNL1	63979	0001649 // osteoblast differentiation // inferred from sequence or structural similarity /// 0001649 // osteoblast differentiation // inferred from electronic annotation /// 0033687 // osteoblast proliferation // inferred from sequence or structural similarity /// 0033687 // osteoblast proliferation // inferred from electronic annotation /// 0043066 // negative regulation of apoptotic process // …	0005634 // nucleus // inferred from sequence or structural similarity /// 0005634 // nucleus // inferred from electronic annotation /// 0005737 // cytoplasm // inferred from sequence or structural similarity /// 0005737 // cytoplasm // inferred from electronic annotation	0000166 // nucleotide binding // inferred from electronic annotation /// 0000287 // magnesium ion binding // inferred from sequence or structural similarity /// 0005524 // ATP binding // inferred from electronic annotation /// 0016787 // hydrolase activity // inferred from sequence or structural similarity /// 0016787 // hydrolase activity // inferred from electronic annotation /// 0017111 // nuc…	chr7:50511833-50518088 (-) // 88.98 // p12.1
11732414_a_at	-0.490154	-0.670112	-0.560454	0.612448	0.490154	0.682172	0.00081949	0.000108554	-2.24778	-1.1685	2.24778	down	LRRC8B	23507		0016020 // membrane // inferred from electronic annotation /// 0016021 // integral to membrane // inferred from electronic annotation		chr1:89990436-90063420 (+) // 89.63 // p22.2
11728957_a_at	-0.406002	-0.510092	-0.592188	0.491443	0.406002	0.780307	0.00210993	0.00106561	-2.08784	-1.06201	2.08784	down	E2F8	79733	0006351 // transcription, DNA-dependent // inferred from electronic annotation /// 0006355 // regulation of transcription, DNA-dependent // inferred from electronic annotation /// 0007049 // cell cycle // inferred from electronic annotation /// 0008283 // cell proliferation // inferred from electronic annotation	0005634 // nucleus // inferred from electronic annotation /// 0005667 // transcription factor complex // inferred from electronic annotation	0003677 // DNA binding // inferred from electronic annotation /// 0003700 // sequence-specific DNA binding transcription factor activity // inferred from electronic annotation /// 0042802 // identical protein binding // inferred from electronic annotation /// 0042803 // protein homodimerization activity // inferred from electronic annotation	chr11:19245609-19262529 (-) // 95.45 // p15.1
11758228_s_at	-0.459284	-0.20333	-0.469712	0.256296	0.20333	0.263808	0.00346388	0.00226677	-1.53537	-0.618587	1.53537	down	AMMECR1	9949				chrX:109437344-109438016 (-) // 97.64 // q23
11717638_at	-0.478332	-0.468235	-0.507773	0.468235	0.662011	0.504438	0.000692882	7.06022e-05	-2.04156	-1.02967	2.04156	down	SDC4	6385	0001657 // ureteric bud development // inferred from electronic annotation /// 0045860 // positive regulation of protein kinase activity // inferred from electronic annotation /// 0051496 // positive regulation of stress fiber assembly // inferred from electronic annotation /// 0051894 // positive regulation of focal adhesion assembly // inferred from electronic annotation	0005576 // extracellular region // inferred from electronic annotation /// 0005887 // integral to plasma membrane // non-traceable author statement /// 0005925 // focal adhesion // inferred from electronic annotation /// 0009986 // cell surface // inferred from electronic annotation /// 0016020 // membrane // inferred from electronic annotation /// 0016021 // integral to membrane // inferred from…	0001968 // fibronectin binding // inferred from electronic annotation /// 0005080 // protein kinase C binding // inferred from electronic annotation /// 0005515 // protein binding // inferred from physical interaction /// 0008092 // cytoskeletal protein binding // inferred from electronic annotation /// 0070053 // thrombospondin receptor activity // inferred from mutant phenotype	chr20:43953927-43977064 (-) // 89.15 // q13.12
11726402_s_at	-0.337674	-0.497192	-0.480291	0.633262	0.469085	0.337674	0.00175056	0.000761308	-1.89001	-0.918393	1.89001	down	ALG9	79796	0006486 // protein glycosylation // inferred from electronic annotation /// 0006488 // dolichol-linked oligosaccharide biosynthetic process // traceable author statement /// 0006506 // GPI anchor biosynthetic process // inferred from electronic annotation /// 0018279 // protein N-linked glycosylation via asparagine // traceable author statement /// 0043687 // post-translational protein modificati…	0005783 // endoplasmic reticulum // inferred from electronic annotation /// 0005789 // endoplasmic reticulum membrane // traceable author statement /// 0005789 // endoplasmic reticulum membrane // inferred from electronic annotation /// 0016020 // membrane // inferred from electronic annotation /// 0016021 // integral to membrane // inferred from electronic annotation /// 0031227 // intrinsic to …	0016740 // transferase activity // inferred from electronic annotation /// 0016757 // transferase activity, transferring glycosyl groups // inferred from electronic annotation /// 0052918 // dol-P-Man:Man(8)GlcNAc(2)-PP-Dol alpha-1,2-mannosyltransferase activity // inferred from electronic annotation /// 0052926 // dol-P-Man:Man(6)GlcNAc(2)-PP-Dol alpha-1,2-mannosyltransferase activity // inferre…	chr11:111652674-111742024 (-) // 87.08 // q23.1
11719699_a_at	-0.36487	-0.586849	-0.457873	0.504929	0.36487	0.497166	0.00120289	0.000300452	-1.89937	-0.925519	1.89937	down	CDC45	8318	0000075 // cell cycle checkpoint // traceable author statement /// 0000076 // DNA replication checkpoint // traceable author statement /// 0000082 // G1/S transition of mitotic cell cycle // traceable author statement /// 0000083 // regulation of transcription involved in G1/S phase of mitotic cell cycle // traceable author statement /// 0000084 // S phase of mitotic cell cycle // traceable autho…	0005634 // nucleus // inferred from direct assay /// 0005634 // nucleus // inferred from electronic annotation /// 0005634 // nucleus // traceable author statement /// 0005654 // nucleoplasm // traceable author statement /// 0005737 // cytoplasm // inferred from electronic annotation /// 0005813 // centrosome // inferred from direct assay	0005515 // protein binding // inferred from physical interaction	chr22:19466981-19508129 (+) // 98.3 // q11.21
11756077_a_at	-0.448765	-0.451109	-0.442166	0.452448	0.442166	0.482924	0.000115042	2.18503e-07	-1.87453	-0.906526	1.87453	down	NDE1	54820	0000086 // G2/M transition of mitotic cell cycle // traceable author statement /// 0000087 // M phase of mitotic cell cycle // traceable author statement /// 0000132 // establishment of mitotic spindle orientation // inferred from mutant phenotype /// 0000236 // mitotic prometaphase // traceable author statement /// 0000278 // mitotic cell cycle // traceable author statement /// 0007049 // cell c…	0000775 // chromosome, centromeric region // inferred from electronic annotation /// 0000776 // kinetochore // inferred from direct assay /// 0000776 // kinetochore // inferred from electronic annotation /// 0000777 // condensed chromosome kinetochore // inferred from electronic annotation /// 0005694 // chromosome // inferred from electronic annotation /// 0005737 // cytoplasm // inferred from e…	0005515 // protein binding // inferred from physical interaction /// 0008017 // microtubule binding // inferred from sequence or structural similarity	chr16:15815493-15818991 (+) // 64.18 // p13.11
11745496_a_at	-0.360121	-0.369619	-0.59987	0.360121	0.365295	0.443809	0.00150711	0.00055243	-1.78132	-0.832945	1.78132	down	SPINT2	10653	0006928 // cellular component movement // traceable author statement /// 0010466 // negative regulation of peptidase activity // inferred from electronic annotation /// 0010951 // negative regulation of endopeptidase activity // traceable author statement	0005576 // extracellular region // traceable author statement /// 0005625 // soluble fraction // traceable author statement /// 0005737 // cytoplasm // inferred from direct assay /// 0016020 // membrane // inferred from electronic annotation /// 0016021 // integral to membrane // inferred from electronic annotation /// 0016021 // integral to membrane // traceable author statement	0004866 // endopeptidase inhibitor activity // traceable author statement /// 0004867 // serine-type endopeptidase inhibitor activity // inferred from electronic annotation /// 0004867 // serine-type endopeptidase inhibitor activity // traceable author statement /// 0030414 // peptidase inhibitor activity // inferred from electronic annotation	chr19:38755182-38783085 (+) // 93.99 // q13.2
11716939_a_at	0.895559	0.662496	1.11928	-0.929966	-0.662496	-0.679925	0.00143261	0.000471145	3.13814	1.64991	3.13814	up	HMOX1	3162	0001525 // angiogenesis // traceable author statement /// 0001525 // angiogenesis // inferred from electronic annotation /// 0001666 // response to hypoxia // inferred from electronic annotation /// 0001935 // endothelial cell proliferation // traceable author statement /// 0002246 // wound healing involved in inflammatory response // inferred from mutant phenotype /// 0002686 // negative regulat…	0005615 // extracellular space // traceable author statement /// 0005624 // membrane fraction // traceable author statement /// 0005634 // nucleus // inferred from sequence or structural similarity /// 0005634 // nucleus // inferred from electronic annotation /// 0005730 // nucleolus // inferred from electronic annotation /// 0005783 // endoplasmic reticulum // inferred from direct assay /// 0005…	0004392 // heme oxygenase (decyclizing) activity // inferred from direct assay /// 0004392 // heme oxygenase (decyclizing) activity // inferred from mutant phenotype /// 0004392 // heme oxygenase (decyclizing) activity // inferred from electronic annotation /// 0004392 // heme oxygenase (decyclizing) activity // traceable author statement /// 0004630 // phospholipase D activity // inferred from e…	chr22:35776829-35790200 (+) // 91.13 // q12.3
11734920_s_at	-0.407324	-0.298666	-0.281655	0.383615	0.305981	0.281656	0.00102205	0.000197627	-1.5724	-0.652966	1.5724	down	PCYOX1L	78991	0030328 // prenylcysteine catabolic process // inferred from electronic annotation /// 0055114 // oxidation-reduction process // inferred from electronic annotation	0005576 // extracellular region // inferred from electronic annotation	0016491 // oxidoreductase activity // inferred from electronic annotation /// 0016670 // oxidoreductase activity, acting on a sulfur group of donors, oxygen as acceptor // inferred from electronic annotation	chr5:148737569-148749221 (+) // 98.13 // q32
11757683_a_at	-0.481222	-0.445508	-0.324571	0.430515	0.324571	0.530138	0.00130543	0.000370605	-1.7969	-0.845508	1.7969	down	IRF2BP2	359948	0006351 // transcription, DNA-dependent // inferred from electronic annotation /// 0006355 // regulation of transcription, DNA-dependent // inferred from electronic annotation	0005634 // nucleus // inferred from direct assay /// 0005634 // nucleus // inferred from electronic annotation /// 0005737 // cytoplasm // inferred from electronic annotation	0046872 // metal ion binding // inferred from electronic annotation	chr1:234740016-234740725 (-) // 99.02 // q42.3
11723950_a_at	-0.366732	-0.428606	-0.343286	0.343286	0.355873	0.534579	0.00119079	0.000291675	-1.73002	-0.790787	1.73002	down	PBK	55872	0006468 // protein phosphorylation // non-traceable author statement /// 0006468 // protein phosphorylation // inferred from electronic annotation /// 0007067 // mitosis // non-traceable author statement /// 0016310 // phosphorylation // inferred from electronic annotation		0000166 // nucleotide binding // inferred from electronic annotation /// 0004672 // protein kinase activity // inferred from electronic annotation /// 0004674 // protein serine/threonine kinase activity // traceable author statement /// 0004674 // protein serine/threonine kinase activity // inferred from electronic annotation /// 0005515 // protein binding // inferred from physical interaction //…	chr8:27667137-27695612 (-) // 97.47 // p21.1
11718677_at	-0.360603	-0.396238	-0.388426	0.458381	0.360603	0.36697	0.000472436	2.01918e-05	-1.71365	-0.777074	1.71365	down	TMEM245	23731		0016020 // membrane // inferred from electronic annotation /// 0016021 // integral to membrane // non-traceable author statement /// 0016021 // integral to membrane // inferred from electronic annotation		chr9:111777431-111882230 (-) // 82.14 // q31.3
11716924_s_at	-0.469863	-0.421162	-0.529297	0.505719	0.421162	0.561877	0.00060272	4.67763e-05	-1.95842	-0.969693	1.95842	down	PURB	5814	0006351 // transcription, DNA-dependent // inferred from electronic annotation /// 0006355 // regulation of transcription, DNA-dependent // inferred from electronic annotation /// 0045637 // regulation of myeloid cell differentiation // non-traceable author statement /// 0045892 // negative regulation of transcription, DNA-dependent // inferred from electronic annotation	0005634 // nucleus // inferred from electronic annotation /// 0005662 // DNA replication factor A complex // inferred from sequence or structural similarity /// 0005662 // DNA replication factor A complex // inferred from electronic annotation	0000900 // translation repressor activity, nucleic acid binding // inferred from electronic annotation /// 0003677 // DNA binding // inferred from electronic annotation /// 0003690 // double-stranded DNA binding // inferred from electronic annotation /// 0003697 // single-stranded DNA binding // inferred from sequence or structural similarity /// 0003697 // single-stranded DNA binding // inferred…	chr7:44915850-44924985 (-) // 91.07 // p13
11716461_at	-0.391943	-0.298471	-0.263131	0.263131	0.40476	0.325212	0.00122479	0.000321019	-1.56795	-0.648882	1.56795	down	COBRA1	25920	0006351 // transcription, DNA-dependent // inferred from electronic annotation /// 0006355 // regulation of transcription, DNA-dependent // inferred from electronic annotation /// 0006366 // transcription from RNA polymerase II promoter // traceable author statement /// 0006368 // transcription elongation from RNA polymerase II promoter // traceable author statement /// 0010467 // gene expression…	0005634 // nucleus // inferred from direct assay /// 0005634 // nucleus // inferred from electronic annotation /// 0005654 // nucleoplasm // traceable author statement /// 0005730 // nucleolus // inferred from direct assay /// 0005737 // cytoplasm // inferred from direct assay /// 0032021 // NELF complex // inferred from direct assay	0005515 // protein binding // inferred from physical interaction	chr9:140149755-140167994 (+) // 88.03 // q34.3
11717776_at	-0.30759	-0.296966	-0.328047	0.35815	0.342041	0.296966	0.000288987	6.09537e-06	-1.56185	-0.643253	1.56185	down	KIF1C	10749	0006890 // retrograde vesicle-mediated transport, Golgi to ER // inferred from electronic annotation /// 0006890 // retrograde vesicle-mediated transport, Golgi to ER // traceable author statement /// 0007018 // microtubule-based movement // inferred from electronic annotation	0005737 // cytoplasm // inferred from electronic annotation /// 0005783 // endoplasmic reticulum // traceable author statement /// 0005794 // Golgi apparatus // inferred from electronic annotation /// 0005794 // Golgi apparatus // traceable author statement /// 0005856 // cytoskeleton // inferred from electronic annotation /// 0005874 // microtubule // inferred from electronic annotation	0000166 // nucleotide binding // inferred from electronic annotation /// 0003774 // motor activity // traceable author statement /// 0003777 // microtubule motor activity // inferred from electronic annotation /// 0005524 // ATP binding // inferred from electronic annotation	chr17:4901242-4928393 (+) // 90.45 // p13.2
11758139_s_at	-0.381571	-0.38487	-0.259922	0.548666	0.259922	0.370237	0.00249978	0.00142218	-1.66447	-0.735062	1.66447	down	SDC1	6382	0001657 // ureteric bud development // inferred from electronic annotation /// 0006629 // lipid metabolic process // traceable author statement /// 0009636 // response to toxin // inferred from electronic annotation /// 0010033 // response to organic substance // inferred from electronic annotation /// 0042060 // wound healing // inferred from electronic annotation /// 0042157 // lipoprotein meta…	0001931 // uropod // inferred from electronic annotation /// 0005576 // extracellular region // inferred from electronic annotation /// 0005737 // cytoplasm // inferred from direct assay /// 0005886 // plasma membrane // traceable author statement /// 0005887 // integral to plasma membrane // traceable author statement /// 0005925 // focal adhesion // inferred from direct assay /// 0009986 // cel…	0001948 // glycoprotein binding // inferred from electronic annotation /// 0005515 // protein binding // inferred from physical interaction /// 0008022 // protein C-terminus binding // inferred from physical interaction /// 0008092 // cytoskeletal protein binding // inferred from electronic annotation	chr2:20400558-20401790 (-) // 99.28 // p24.1
11729003_at	-0.533656	-0.212382	-0.540124	0.260825	0.212382	0.33725	0.00486901	0.00360249	-1.62324	-0.698873	1.62324	down	ADRB1	153	0001996 // positive regulation of heart rate by epinephrine-norepinephrine // inferred from electronic annotation /// 0001997 // positive regulation of the force of heart contraction by epinephrine-norepinephrine // inferred from electronic annotation /// 0002025 // vasodilation by norepinephrine-epinephrine involved in regulation of systemic arterial blood pressure // inferred from electronic an…	0005624 // membrane fraction // inferred from electronic annotation /// 0005634 // nucleus // inferred from electronic annotation /// 0005737 // cytoplasm // inferred from electronic annotation /// 0005792 // microsome // inferred from electronic annotation /// 0005886 // plasma membrane // inferred from direct assay /// 0005886 // plasma membrane // traceable author statement /// 0005886 // plas…	0004871 // signal transducer activity // inferred from electronic annotation /// 0004872 // receptor activity // inferred from electronic annotation /// 0004930 // G-protein coupled receptor activity // inferred from electronic annotation /// 0004935 // adrenergic receptor activity // inferred from electronic annotation /// 0004939 // beta-adrenergic receptor activity // traceable author statemen…	chr10:115803811-115806955 (+) // 92.4 // q25.3
11759771_x_at	-0.274486	-0.358815	-0.371609	0.350286	0.274485	0.696178	0.00562892	0.00435245	-1.71153	-0.775286	1.71153	down	UCHL5	51377	0006281 // DNA repair // inferred from electronic annotation /// 0006310 // DNA recombination // inferred from electronic annotation /// 0006351 // transcription, DNA-dependent // inferred from electronic annotation /// 0006355 // regulation of transcription, DNA-dependent // inferred from electronic annotation /// 0006508 // proteolysis // inferred from electronic annotation /// 0006511 // ubiqu…	0000502 // proteasome complex // inferred from electronic annotation /// 0005622 // intracellular // inferred from electronic annotation /// 0005634 // nucleus // inferred from direct assay /// 0005634 // nucleus // inferred from electronic annotation /// 0005737 // cytoplasm // inferred from direct assay /// 0005737 // cytoplasm // inferred from electronic annotation /// 0005829 // cytosol // in…	0004221 // ubiquitin thiolesterase activity // inferred from electronic annotation /// 0004843 // ubiquitin-specific protease activity // inferred from direct assay /// 0004866 // endopeptidase inhibitor activity // inferred from mutant phenotype /// 0005515 // protein binding // inferred from physical interaction /// 0008233 // peptidase activity // inferred from electronic annotation /// 000823…	chr1:192987534-193028491 (-) // 90.93 // q31.2
11717397_a_at	-0.546265	-0.801677	-0.37452	0.548785	0.374521	0.556969	0.00256228	0.00148819	-2.09591	-1.06758	2.09591	down	DDB2	1643	0000209 // protein polyubiquitination // inferred from direct assay /// 0000718 // nucleotide-excision repair, DNA damage removal // traceable author statement /// 0006281 // DNA repair // traceable author statement /// 0006281 // DNA repair // inferred from electronic annotation /// 0006289 // nucleotide-excision repair // traceable author statement /// 0006290 // pyrimidine dimer repair // infe…	0005634 // nucleus // inferred from electronic annotation /// 0005654 // nucleoplasm // traceable author statement /// 0043234 // protein complex // inferred from direct assay	0003677 // DNA binding // traceable author statement /// 0003677 // DNA binding // inferred from electronic annotation /// 0003684 // damaged DNA binding // traceable author statement /// 0004842 // ubiquitin-protein ligase activity // inferred from direct assay /// 0005515 // protein binding // inferred from physical interaction	chr11:47236492-47260768 (+) // 91.75 // p11.2
11747411_a_at	-0.239736	-0.532469	-0.346903	0.323876	0.239735	0.373794	0.00301127	0.00188194	-1.60826	-0.685504	1.60826	down	HAUS7	11219 /// 55559	0006281 // DNA repair // inferred from electronic annotation /// 0006281 // DNA repair // traceable author statement /// 0006974 // response to DNA damage stimulus // inferred from electronic annotation /// 0007049 // cell cycle // inferred from electronic annotation /// 0007067 // mitosis // inferred from electronic annotation /// 0051225 // spindle assembly // inferred from mutant phenotype ///…	0000502 // proteasome complex // inferred from electronic annotation /// 0005622 // intracellular // inferred from electronic annotation /// 0005634 // nucleus // inferred from electronic annotation /// 0005730 // nucleolus // inferred from direct assay /// 0005737 // cytoplasm // inferred from direct assay /// 0005737 // cytoplasm // inferred from electronic annotation /// 0005813 // centrosome …	0003676 // nucleic acid binding // inferred from electronic annotation /// 0004518 // nuclease activity // inferred from electronic annotation /// 0004527 // exonuclease activity // inferred from electronic annotation /// 0008296 // 3'-5'-exodeoxyribonuclease activity // traceable author statement /// 0008853 // exodeoxyribonuclease III activity // inferred from electronic annotation /// 0016787 …	chrX:152721746-152760978 (-) // 78.58 // q28
11733115_a_at	-0.567374	-0.520208	-0.50684	0.582542	0.50684	0.766428	0.000877007	0.000130986	-2.21926	-1.15008	2.21926	down	CA2	760	0001822 // kidney development // inferred from electronic annotation /// 0002009 // morphogenesis of an epithelium // inferred from electronic annotation /// 0006730 // one-carbon metabolic process // inferred from electronic annotation /// 0006950 // response to stress // inferred from electronic annotation /// 0009268 // response to pH // inferred from electronic annotation /// 0010033 // respo…	0005615 // extracellular space // inferred from electronic annotation /// 0005737 // cytoplasm // inferred from direct assay /// 0005737 // cytoplasm // inferred from electronic annotation /// 0005829 // cytosol // inferred from electronic annotation /// 0005902 // microvillus // inferred from electronic annotation /// 0016323 // basolateral plasma membrane // inferred from electronic annotation …	0004089 // carbonate dehydratase activity // inferred from electronic annotation /// 0004089 // carbonate dehydratase activity // traceable author statement /// 0008270 // zinc ion binding // inferred from direct assay /// 0008270 // zinc ion binding // inferred from electronic annotation /// 0016829 // lyase activity // inferred from electronic annotation /// 0046872 // metal ion binding // infe…	chr8:86376130-86393721 (+) // 96.44 // q21.2
11722085_a_at	-0.404287	-0.301957	-0.340891	0.301957	0.364438	0.3343	0.000585629	4.0076e-05	-1.60504	-0.68261	1.60504	down	PDCD2L	84306	0007049 // cell cycle // inferred from electronic annotation	0005737 // cytoplasm // inferred from electronic annotation		chr19:34895287-34917070 (+) // 96.47 // q13.11
11740999_a_at	-0.230501	-0.485835	-0.334923	0.27036	0.303755	0.230501	0.00237677	0.0013078	-1.53541	-0.618625	1.53541	down	GAP43	2596	0007205 // protein kinase C-activating G-protein coupled receptor signaling pathway // traceable author statement /// 0007275 // multicellular organismal development // inferred from electronic annotation /// 0007399 // nervous system development // inferred from electronic annotation /// 0009611 // response to wounding // traceable author statement /// 0030154 // cell differentiation // inferred…	0005886 // plasma membrane // inferred from direct assay /// 0005886 // plasma membrane // inferred from electronic annotation /// 0016020 // membrane // inferred from electronic annotation /// 0030054 // cell junction // inferred from electronic annotation /// 0031527 // filopodium membrane // inferred from direct assay /// 0031527 // filopodium membrane // inferred from electronic annotation //…	0005515 // protein binding // inferred from physical interaction /// 0005516 // calmodulin binding // inferred from electronic annotation	chr3:115342150-115440334 (+) // 75.53 // q13.31
11716151_a_at	-0.682133	-0.61709	-0.616402	0.681914	0.616402	0.652939	0.000202753	1.50803e-06	-2.44352	-1.28896	2.44352	down	PMEPA1	56937	0030521 // androgen receptor signaling pathway // non-traceable author statement	0005886 // plasma membrane // inferred from electronic annotation /// 0016020 // membrane // inferred from electronic annotation /// 0016021 // integral to membrane // non-traceable author statement /// 0016021 // integral to membrane // inferred from electronic annotation	0050699 // WW domain binding // inferred from physical interaction	chr20:56223451-56285063 (-) // 92.46 // q13.31
11727487_at	-0.352205	-0.271876	-0.263781	0.459329	0.263781	0.488797	0.00175917	0.000773906	-1.62442	-0.699923	1.62442	down	HAUS6	54801	0007049 // cell cycle // inferred from electronic annotation /// 0007067 // mitosis // inferred from electronic annotation /// 0051225 // spindle assembly // inferred from mutant phenotype /// 0051297 // centrosome organization // inferred from mutant phenotype /// 0051301 // cell division // inferred from electronic annotation	0005634 // nucleus // inferred from direct assay /// 0005730 // nucleolus // inferred from direct assay /// 0005737 // cytoplasm // inferred from direct assay /// 0005737 // cytoplasm // inferred from electronic annotation /// 0005813 // centrosome // inferred from direct assay /// 0005815 // microtubule organizing center // inferred from electronic annotation /// 0005819 // spindle // inferred f…		chr9:19053140-19103117 (-) // 97.12 // p22.1
11730054_s_at	0.453454	0.371189	0.288261	-0.288261	-0.360391	-0.328036	0.000985003	0.000180329	1.6206	0.696531	1.6206	up	SNX16	64089	0006622 // protein targeting to lysosome // inferred from mutant phenotype /// 0006810 // transport // inferred from electronic annotation /// 0007154 // cell communication // inferred from electronic annotation /// 0008333 // endosome to lysosome transport // inferred from mutant phenotype /// 0015031 // protein transport // inferred from electronic annotation /// 0045022 // early endosome to la…	0005737 // cytoplasm // inferred from electronic annotation /// 0005764 // lysosome // inferred from electronic annotation /// 0005768 // endosome // inferred from electronic annotation /// 0005769 // early endosome // inferred from direct assay /// 0005770 // late endosome // inferred from direct assay /// 0016020 // membrane // inferred from electronic annotation /// 0031313 // extrinsic to end…	0008289 // lipid binding // inferred from electronic annotation /// 0035091 // phosphatidylinositol binding // inferred from direct assay /// 0035091 // phosphatidylinositol binding // inferred from electronic annotation /// 0042802 // identical protein binding // inferred from physical interaction	chr8:82711819-82754534 (-) // 97.34 // q21.13
11726945_at	-0.335897	-0.380286	-0.513587	0.374511	0.335897	0.439335	0.00104517	0.000206193	-1.73288	-0.793171	1.73288	down	PPM1A	5494	0006470 // protein dephosphorylation // inferred from electronic annotation /// 0007050 // cell cycle arrest // traceable author statement /// 0007165 // signal transduction // inferred from mutant phenotype /// 0008152 // metabolic process // inferred from electronic annotation /// 0008286 // insulin receptor signaling pathway // traceable author statement /// 0010991 // negative regulation of S…	0005624 // membrane fraction // inferred from electronic annotation /// 0005634 // nucleus // inferred from direct assay /// 0005634 // nucleus // inferred from electronic annotation /// 0005829 // cytosol // traceable author statement /// 0005891 // voltage-gated calcium channel complex // inferred from electronic annotation /// 0008287 // protein serine/threonine phosphatase complex // inferred…	0000287 // magnesium ion binding // inferred from electronic annotation /// 0003824 // catalytic activity // inferred from electronic annotation /// 0004721 // phosphoprotein phosphatase activity // inferred from electronic annotation /// 0004722 // protein serine/threonine phosphatase activity // inferred from direct assay /// 0004722 // protein serine/threonine phosphatase activity // inferred …	chr14:60715965-60755273 (+) // 97.01 // q23.1
11747310_a_at	-0.378015	-0.373831	-0.41306	0.373831	0.489739	0.376794	0.000585629	3.70306e-05	-1.74322	-0.801757	1.74322	down	WBP11	51729	0006364 // rRNA processing // inferred from electronic annotation /// 0006396 // RNA processing // inferred from electronic annotation /// 0006397 // mRNA processing // inferred from electronic annotation /// 0008380 // RNA splicing // inferred from electronic annotation	0005634 // nucleus // traceable author statement /// 0005634 // nucleus // inferred from electronic annotation /// 0005737 // cytoplasm // inferred from electronic annotation /// 0016607 // nuclear speck // inferred from electronic annotation	0003697 // single-stranded DNA binding // traceable author statement /// 0005515 // protein binding // inferred from physical interaction /// 0008599 // protein phosphatase type 1 regulator activity // inferred from electronic annotation /// 0050699 // WW domain binding // inferred from physical interaction	chr12:14939479-14956464 (-) // 99.23 // p12.3
11726289_at	0.260199	0.354843	0.260469	-0.293679	-0.568397	-0.260198	0.00413902	0.00290452	1.58659	0.665928	1.58659	up	GRAMD3	65983				chr5:125758833-125830216 (+) // 95.05 // q23.2
11743811_a_at	-0.87266	-0.859695	-0.973394	1.05308	0.859695	1.07332	0.000424568	1.60898e-05	-3.72511	-1.89728	3.72511	down	TFAM	7019	0006261 // DNA-dependent DNA replication // traceable author statement /// 0006351 // transcription, DNA-dependent // inferred from electronic annotation /// 0006355 // regulation of transcription, DNA-dependent // inferred from electronic annotation /// 0006356 // regulation of transcription from RNA polymerase I promoter // traceable author statement /// 0006390 // transcription from mitochondr…	0005739 // mitochondrion // inferred from direct assay /// 0005739 // mitochondrion // inferred from electronic annotation /// 0005739 // mitochondrion // traceable author statement /// 0005759 // mitochondrial matrix // traceable author statement /// 0042645 // mitochondrial nucleoid // inferred from direct assay /// 0042645 // mitochondrial nucleoid // inferred from electronic annotation	0003677 // DNA binding // inferred from electronic annotation /// 0003682 // chromatin binding // inferred from direct assay /// 0003700 // sequence-specific DNA binding transcription factor activity // inferred from electronic annotation /// 0003700 // sequence-specific DNA binding transcription factor activity // traceable author statement /// 0005515 // protein binding // inferred from physica…	chr10:60144781-60156392 (+) // 89.49 // q21.1
11733119_a_at	-0.286198	-0.509616	-0.231095	0.275981	0.244723	0.231095	0.00353382	0.00233954	-1.50828	-0.592903	1.50828	down	SLC35B4	84912	0006810 // transport // inferred from electronic annotation /// 0008643 // carbohydrate transport // inferred from electronic annotation /// 0015788 // UDP-N-acetylglucosamine transport // inferred from direct assay /// 0015790 // UDP-xylose transport // inferred from direct assay /// 0055085 // transmembrane transport // traceable author statement /// 0055085 // transmembrane transport // inferr…	0000139 // Golgi membrane // traceable author statement /// 0000139 // Golgi membrane // inferred from electronic annotation /// 0005794 // Golgi apparatus // inferred from direct assay /// 0005794 // Golgi apparatus // inferred from electronic annotation /// 0016020 // membrane // inferred from electronic annotation /// 0016021 // integral to membrane // inferred from electronic annotation	0005462 // UDP-N-acetylglucosamine transmembrane transporter activity // inferred from direct assay /// 0005464 // UDP-xylose transmembrane transporter activity // inferred from direct assay	chr7:133973961-134001861 (-) // 91.28 // q33
11727803_at	-0.254783	-0.350398	-0.378699	0.256251	0.254784	0.284527	0.000805748	0.000105914	-1.50853	-0.593147	1.50853	down	MYCBP	100527950 /// 26292	0006351 // transcription, DNA-dependent // inferred from electronic annotation /// 0006355 // regulation of transcription, DNA-dependent // inferred from direct assay /// 0006355 // regulation of transcription, DNA-dependent // inferred from electronic annotation /// 0007283 // spermatogenesis // inferred from expression pattern	0005634 // nucleus // inferred from direct assay /// 0005634 // nucleus // inferred from electronic annotation /// 0005737 // cytoplasm // inferred from direct assay /// 0005737 // cytoplasm // inferred from electronic annotation /// 0005739 // mitochondrion // inferred from electronic annotation /// 0005813 // centrosome // inferred from direct assay	0003713 // transcription coactivator activity // inferred from direct assay /// 0005515 // protein binding // inferred from physical interaction	chr1:39328636-39340206 (-) // 88.2 // p34.3
11728022_a_at	-0.26443	-0.348066	-0.60425	0.26443	0.311774	0.271314	0.00386046	0.00263748	-1.61115	-0.688088	1.61115	down	TMEM45A	55076		0016020 // membrane // inferred from electronic annotation /// 0016021 // integral to membrane // inferred from electronic annotation		chr3:100211462-100296290 (+) // 96.61 // q12.2
11721209_a_at	-0.362815	-0.534635	-0.344987	0.42635	0.375168	0.344987	0.00112735	0.000254316	-1.73666	-0.796314	1.73666	down	EXO1	9156	0002455 // humoral immune response mediated by circulating immunoglobulin // inferred from electronic annotation /// 0006281 // DNA repair // inferred from electronic annotation /// 0006281 // DNA repair // traceable author statement /// 0006298 // mismatch repair // inferred from direct assay /// 0006298 // mismatch repair // inferred from mutant phenotype /// 0006298 // mismatch repair // infer…	0005634 // nucleus // inferred from direct assay /// 0005634 // nucleus // inferred from electronic annotation	0003677 // DNA binding // inferred from direct assay /// 0003677 // DNA binding // inferred from electronic annotation /// 0003677 // DNA binding // traceable author statement /// 0003824 // catalytic activity // inferred from electronic annotation /// 0004518 // nuclease activity // inferred from electronic annotation /// 0004519 // endonuclease activity // inferred from electronic annotation //…	chr1:242011497-242053048 (+) // 96.18 // q43
11757499_s_at	0.441924	0.331864	0.368328	-0.371556	-0.331864	-0.366993	0.000548658	2.90163e-05	1.6673	0.73751	1.6673	up	WBP1L	54838		0016020 // membrane // inferred from electronic annotation /// 0016021 // integral to membrane // inferred from electronic annotation		chr10:104575432-104576019 (+) // 94.52 // q24.32
11731407_x_at	0.262254	0.395648	0.374266	-0.309928	-0.288349	-0.262253	0.000878971	0.000132604	1.54853	0.630899	1.54853	up	IFIT3	3437	0019221 // cytokine-mediated signaling pathway // traceable author statement /// 0035457 // cellular response to interferon-alpha // inferred from electronic annotation /// 0060337 // type I interferon-mediated signaling pathway // traceable author statement	0005829 // cytosol // traceable author statement	0005515 // protein binding // inferred from physical interaction	chr10:91087575-91100725 (+) // 85.33 // q23.31
11763281_s_at	-0.250872	-0.293171	-0.373505	0.285089	0.250872	0.395019	0.00132878	0.000399424	-1.53281	-0.616176	1.53281	down	RPL23AP82	118433 /// 284942	0006412 // translation // inferred from electronic annotation	0005622 // intracellular // inferred from electronic annotation /// 0005840 // ribosome // inferred from electronic annotation	0000166 // nucleotide binding // inferred from electronic annotation /// 0003735 // structural constituent of ribosome // inferred from electronic annotation	chr2:114367303-114384617 (-) // 33.97 // q13
11721874_at	0.43953	0.524848	0.392792	-0.409648	-0.545792	-0.392792	0.000877007	0.000129704	1.8684	0.901801	1.8684	up	IFIT2	3433	0009615 // response to virus // inferred from direct assay /// 0019221 // cytokine-mediated signaling pathway // traceable author statement /// 0032091 // negative regulation of protein binding // inferred from direct assay /// 0035457 // cellular response to interferon-alpha // inferred from electronic annotation /// 0060337 // type I interferon-mediated signaling pathway // traceable author sta…	0005829 // cytosol // traceable author statement	0005515 // protein binding // inferred from physical interaction	chr10:91061522-91069032 (+) // 97.51 // q23.31
11756820_a_at	0.365044	0.325672	0.219963	-0.232327	-0.398954	-0.219963	0.0023117	0.00123993	1.50244	0.587308	1.50244	up	IFIT1	3434	0009615 // response to virus // inferred from direct assay /// 0009615 // response to virus // inferred from electronic annotation /// 0019060 // intracellular transport of viral proteins in host cell // inferred from direct assay /// 0019221 // cytokine-mediated signaling pathway // traceable author statement /// 0032091 // negative regulation of protein binding // inferred from direct assay ///…	0005737 // cytoplasm // inferred from direct assay /// 0005829 // cytosol // traceable author statement	0005515 // protein binding // inferred from physical interaction	chr10:91152398-91163739 (+) // 99.84 // q23.31
11724308_at	-0.330759	-0.353242	-0.323108	0.513701	0.323108	0.705202	0.00262794	0.00154749	-1.80213	-0.849707	1.80213	down	MED30	90390	0006351 // transcription, DNA-dependent // inferred from electronic annotation /// 0006355 // regulation of transcription, DNA-dependent // inferred from electronic annotation /// 0006367 // transcription initiation from RNA polymerase II promoter // inferred from direct assay /// 0006367 // transcription initiation from RNA polymerase II promoter // traceable author statement /// 0010467 // gene…	0005634 // nucleus // inferred from direct assay /// 0005634 // nucleus // inferred from electronic annotation /// 0005654 // nucleoplasm // traceable author statement /// 0016592 // mediator complex // inferred from direct assay /// 0016592 // mediator complex // inferred from electronic annotation	0001104 // RNA polymerase II transcription cofactor activity // inferred from direct assay /// 0003712 // transcription cofactor activity // inferred from direct assay /// 0004872 // receptor activity // inferred from direct assay /// 0005515 // protein binding // inferred from physical interaction /// 0030374 // ligand-dependent nuclear receptor transcription coactivator activity // non-traceabl…	chr8:118532512-118552501 (+) // 91.41 // q24.11
11719986_at	-0.414635	-0.46312	-0.36385	0.509633	0.36385	0.509355	0.000796485	0.000100679	-1.83377	-0.874815	1.83377	down	CCDC117	150275				chr22:29168657-29185283 (+) // 93.4 // q12.1
11762504_a_at	-0.192358	-0.399364	-0.456638	0.225556	0.304656	0.192358	0.00366783	0.00245318	-1.50557	-0.59031	1.50557	down	ZRANB3	84083		0005622 // intracellular // inferred from electronic annotation	0000166 // nucleotide binding // inferred from electronic annotation /// 0003676 // nucleic acid binding // inferred from electronic annotation /// 0003677 // DNA binding // inferred from electronic annotation /// 0004386 // helicase activity // inferred from electronic annotation /// 0004519 // endonuclease activity // inferred from electronic annotation /// 0005524 // ATP binding // inferred fr…	chr2:135957236-135988208 (-) // 84.15 // q21.3
11719769_a_at	-0.173427	-0.255075	-0.208826	0.547328	0.173427	0.556427	0.00905138	0.00764487	-1.55635	-0.63817	1.55635	down	RNF111	54778	0000209 // protein polyubiquitination // inferred from electronic annotation /// 0007275 // multicellular organismal development // inferred from electronic annotation /// 0007389 // pattern specification process // inferred from electronic annotation /// 0016567 // protein ubiquitination // inferred from mutant phenotype /// 0016567 // protein ubiquitination // inferred from electronic annotatio…	0005634 // nucleus // inferred from direct assay /// 0005634 // nucleus // inferred from electronic annotation /// 0005730 // nucleolus // inferred from direct assay /// 0005737 // cytoplasm // inferred from direct assay /// 0005737 // cytoplasm // inferred from electronic annotation /// 0043234 // protein complex // inferred from electronic annotation	0004842 // ubiquitin-protein ligase activity // inferred from mutant phenotype /// 0004842 // ubiquitin-protein ligase activity // inferred from electronic annotation /// 0005515 // protein binding // inferred from physical interaction /// 0008270 // zinc ion binding // inferred from electronic annotation /// 0016874 // ligase activity // inferred from electronic annotation /// 0046332 // SMAD bi…	chr15:59279861-59389526 (+) // 97.85 // q22.1
11729885_at	-0.360119	-0.306003	-0.40786	0.448722	0.463209	0.306003	0.00102031	0.000193901	-1.69816	-0.763972	1.69816	down	C18orf54	162681		0005576 // extracellular region // inferred from electronic annotation		chr18:51885170-51908404 (+) // 98.04 // q21.2
11727803_at	-0.254783	-0.350398	-0.378699	0.256251	0.254784	0.284527	0.000805748	0.000105914	-1.50853	-0.593147	1.50853	down	GJA9-MYCBP	100527950 /// 26292	0006351 // transcription, DNA-dependent // inferred from electronic annotation /// 0006355 // regulation of transcription, DNA-dependent // inferred from direct assay /// 0006355 // regulation of transcription, DNA-dependent // inferred from electronic annotation /// 0007283 // spermatogenesis // inferred from expression pattern	0005634 // nucleus // inferred from direct assay /// 0005634 // nucleus // inferred from electronic annotation /// 0005737 // cytoplasm // inferred from direct assay /// 0005737 // cytoplasm // inferred from electronic annotation /// 0005739 // mitochondrion // inferred from electronic annotation /// 0005813 // centrosome // inferred from direct assay	0003713 // transcription coactivator activity // inferred from direct assay /// 0005515 // protein binding // inferred from physical interaction	chr1:39328636-39340206 (-) // 88.2 // p34.3
11758175_s_at	-0.343403	-0.494287	-0.354817	0.349545	0.388682	0.343403	0.000828401	0.000115073	-1.6912	-0.758046	1.6912	down	SLC36A1	206358	0006810 // transport // inferred from electronic annotation /// 0006811 // ion transport // traceable author statement /// 0006865 // amino acid transport // traceable author statement /// 0006865 // amino acid transport // inferred from electronic annotation /// 0015804 // neutral amino acid transport // inferred from electronic annotation /// 0015808 // L-alanine transport // inferred from elec…	0005764 // lysosome // inferred from electronic annotation /// 0005765 // lysosomal membrane // inferred from electronic annotation /// 0005783 // endoplasmic reticulum // inferred from direct assay /// 0005886 // plasma membrane // traceable author statement /// 0005886 // plasma membrane // inferred from electronic annotation /// 0016020 // membrane // inferred from electronic annotation /// 00…	0015078 // hydrogen ion transmembrane transporter activity // inferred from electronic annotation /// 0015175 // neutral amino acid transmembrane transporter activity // inferred from electronic annotation /// 0015180 // L-alanine transmembrane transporter activity // inferred from electronic annotation /// 0015187 // glycine transmembrane transporter activity // inferred from electronic annotati…	chr5:150871536-150871932 (+) // 99.25 // q33.1
11733126_a_at	-0.378226	-0.418611	-0.445588	0.389555	0.389835	0.378226	0.000220356	2.30772e-06	-1.74112	-0.800014	1.74112	down	PRIM1	5557	0000082 // G1/S transition of mitotic cell cycle // traceable author statement /// 0000084 // S phase of mitotic cell cycle // traceable author statement /// 0000216 // M/G1 transition of mitotic cell cycle // traceable author statement /// 0000278 // mitotic cell cycle // traceable author statement /// 0000722 // telomere maintenance via recombination // traceable author statement /// 0000723 //…	0005654 // nucleoplasm // traceable author statement /// 0005658 // alpha DNA polymerase:primase complex // inferred from electronic annotation	0003896 // DNA primase activity // inferred from electronic annotation /// 0003896 // DNA primase activity // traceable author statement /// 0003899 // DNA-directed RNA polymerase activity // inferred from electronic annotation /// 0016740 // transferase activity // inferred from electronic annotation /// 0016779 // nucleotidyltransferase activity // inferred from electronic annotation /// 004687…	chr12:57125009-57146167 (-) // 83.75 // q13.3
11723431_at	-0.422376	-0.398313	-0.625818	0.564152	0.398314	0.536967	0.00130777	0.00037638	-1.97517	-0.98198	1.97517	down	ZFP91	80829	0007250 // activation of NF-kappaB-inducing kinase activity // inferred from direct assay /// 0070534 // protein K63-linked ubiquitination // inferred from direct assay	0005622 // intracellular // inferred from electronic annotation /// 0005634 // nucleus // inferred from direct assay /// 0005634 // nucleus // inferred from electronic annotation /// 0005730 // nucleolus // inferred from direct assay /// 0043231 // intracellular membrane-bounded organelle // inferred from direct assay	0003676 // nucleic acid binding // inferred from electronic annotation /// 0004842 // ubiquitin-protein ligase activity // inferred from direct assay /// 0008270 // zinc ion binding // inferred from electronic annotation /// 0016874 // ligase activity // inferred from electronic annotation /// 0046872 // metal ion binding // inferred from electronic annotation	chr11:58346586-58388515 (+) // 93.81 // q12.1
11743815_a_at	-0.472267	-0.512423	-0.529328	0.472267	0.472267	0.796745	0.00154592	0.000581597	-2.12152	-1.0851	2.12152	down	S1PR1	1901	0001525 // angiogenesis // inferred from electronic annotation /// 0003376 // sphingosine-1-phosphate signaling pathway // inferred from electronic annotation /// 0007155 // cell adhesion // traceable author statement /// 0007165 // signal transduction // inferred from electronic annotation /// 0007186 // G-protein coupled receptor signaling pathway // traceable author statement /// 0007186 // G-…	0005886 // plasma membrane // traceable author statement /// 0005886 // plasma membrane // inferred from electronic annotation /// 0009897 // external side of plasma membrane // inferred from electronic annotation /// 0016020 // membrane // inferred from electronic annotation /// 0016021 // integral to membrane // inferred from electronic annotation	0004871 // signal transducer activity // inferred from electronic annotation /// 0004872 // receptor activity // inferred from electronic annotation /// 0004930 // G-protein coupled receptor activity // traceable author statement /// 0004930 // G-protein coupled receptor activity // inferred from electronic annotation /// 0038036 // sphingosine-1-phosphate receptor activity // inferred from elect…	chr1:101702304-101707074 (+) // 98.77 // p21.2
11715916_a_at	-0.968479	-1.07762	-0.96723	1.02014	0.96723	0.992576	0.000156233	9.28641e-07	-3.99378	-1.99776	3.99378	down	CD44	960	0007155 // cell adhesion // inferred from electronic annotation /// 0007160 // cell-matrix adhesion // non-traceable author statement /// 0016337 // cell-cell adhesion // non-traceable author statement /// 0019221 // cytokine-mediated signaling pathway // traceable author statement /// 0030214 // hyaluronan catabolic process // inferred from direct assay /// 0033138 // positive regulation of pept…	0005886 // plasma membrane // traceable author statement /// 0005887 // integral to plasma membrane // non-traceable author statement /// 0009986 // cell surface // inferred from direct assay /// 0016020 // membrane // inferred from electronic annotation /// 0016021 // integral to membrane // inferred from electronic annotation	0004415 // hyalurononglucosaminidase activity // inferred from direct assay /// 0004872 // receptor activity // inferred from electronic annotation /// 0004888 // transmembrane signaling receptor activity // inferred from direct assay /// 0005515 // protein binding // inferred from physical interaction /// 0005518 // collagen binding // non-traceable author statement /// 0005540 // hyaluronic aci…	chr11:35160202-35253949 (+) // 97.2 // p13
11736645_at	0.408089	0.260822	0.350118	-0.438305	-0.260821	-0.338676	0.00146808	0.000510427	1.60838	0.68561	1.60838	up	WWP2	11060	0000122 // negative regulation of transcription from RNA polymerase II promoter // inferred from mutant phenotype /// 0000122 // negative regulation of transcription from RNA polymerase II promoter // inferred from sequence or structural similarity /// 0000122 // negative regulation of transcription from RNA polymerase II promoter // inferred from electronic annotation /// 0006464 // cellular pro…	0000151 // ubiquitin ligase complex // traceable author statement /// 0005622 // intracellular // inferred from electronic annotation /// 0005634 // nucleus // inferred from direct assay /// 0005634 // nucleus // inferred from electronic annotation /// 0005737 // cytoplasm // not recorded /// 0005737 // cytoplasm // inferred from sequence or structural similarity /// 0005737 // cytoplasm // infer…	0001085 // RNA polymerase II transcription factor binding // inferred from physical interaction /// 0001085 // RNA polymerase II transcription factor binding // inferred from sequence or structural similarity /// 0001085 // RNA polymerase II transcription factor binding // inferred from electronic annotation /// 0004842 // ubiquitin-protein ligase activity // inferred from direct assay /// 000484…	chr16:69796230-69944502 (+) // 69.53 // q22.1
11717422_s_at	-0.312361	-0.304572	-0.28055	0.339261	0.28055	0.385663	0.000585629	3.76639e-05	-1.55221	-0.634319	1.55221	down	RBM8A	9939	0000184 // nuclear-transcribed mRNA catabolic process, nonsense-mediated decay // inferred from mutant phenotype /// 0000184 // nuclear-transcribed mRNA catabolic process, nonsense-mediated decay // traceable author statement /// 0000184 // nuclear-transcribed mRNA catabolic process, nonsense-mediated decay // inferred from electronic annotation /// 0000398 // nuclear mRNA splicing, via spliceoso…	0005634 // nucleus // inferred from direct assay /// 0005634 // nucleus // non-traceable author statement /// 0005634 // nucleus // inferred from electronic annotation /// 0005654 // nucleoplasm // traceable author statement /// 0005681 // spliceosomal complex // inferred from electronic annotation /// 0005730 // nucleolus // inferred from direct assay /// 0005737 // cytoplasm // non-traceable au…	0000166 // nucleotide binding // inferred from electronic annotation /// 0003676 // nucleic acid binding // inferred from electronic annotation /// 0003723 // RNA binding // non-traceable author statement /// 0003723 // RNA binding // inferred from electronic annotation /// 0003729 // mRNA binding // non-traceable author statement /// 0005515 // protein binding // inferred from physical interacti…	chr1:145507556-145512878 (+) // 83.85 // q21.1
11720849_a_at	-0.223139	-0.279709	-0.278101	0.362804	0.223139	0.592695	0.00521021	0.00394342	-1.57265	-0.653196	1.57265	down	RAB23	51715	0006810 // transport // inferred from electronic annotation /// 0007165 // signal transduction // inferred from electronic annotation /// 0007264 // small GTPase mediated signal transduction // inferred from electronic annotation /// 0007399 // nervous system development // inferred from electronic annotation /// 0008589 // regulation of smoothened signaling pathway // inferred from electronic an…	0005886 // plasma membrane // inferred from electronic annotation /// 0016020 // membrane // inferred from electronic annotation	0000166 // nucleotide binding // inferred from electronic annotation /// 0005525 // GTP binding // inferred from electronic annotation	chr6:57053284-57087112 (-) // 99.16 // p11.2
11718556_s_at	-0.364419	-0.331129	-0.516346	0.516402	0.33663	0.331129	0.00164274	0.000664027	-1.73951	-0.798685	1.73951	down	CREB3L2	64764	0002062 // chondrocyte differentiation // inferred from sequence or structural similarity /// 0002062 // chondrocyte differentiation // inferred from electronic annotation /// 0006351 // transcription, DNA-dependent // inferred from electronic annotation /// 0006355 // regulation of transcription, DNA-dependent // inferred from electronic annotation /// 0006888 // ER to Golgi vesicle-mediated tra…	0005634 // nucleus // inferred from direct assay /// 0005634 // nucleus // inferred from electronic annotation /// 0005783 // endoplasmic reticulum // inferred from direct assay /// 0005783 // endoplasmic reticulum // inferred from electronic annotation /// 0005789 // endoplasmic reticulum membrane // inferred from electronic annotation /// 0016020 // membrane // inferred from electronic annotati…	0003677 // DNA binding // inferred from electronic annotation /// 0003700 // sequence-specific DNA binding transcription factor activity // inferred from electronic annotation /// 0035497 // cAMP response element binding // inferred from mutant phenotype /// 0035497 // cAMP response element binding // inferred from electronic annotation /// 0043565 // sequence-specific DNA binding // inferred fro…	chr7:137559724-137686847 (-) // 96.8 // q33
11716433_s_at	-0.303486	-0.428432	-0.40558	0.322552	0.303486	0.464854	0.00121278	0.000310612	-1.67342	-0.742796	1.67342	down	SCD5	79966	0006629 // lipid metabolic process // inferred from electronic annotation /// 0006633 // fatty acid biosynthetic process // inferred from electronic annotation /// 0008610 // lipid biosynthetic process // inferred from electronic annotation /// 0055114 // oxidation-reduction process // inferred from electronic annotation	0005783 // endoplasmic reticulum // inferred from electronic annotation /// 0005789 // endoplasmic reticulum membrane // inferred from electronic annotation /// 0016020 // membrane // inferred from electronic annotation /// 0016021 // integral to membrane // inferred from electronic annotation	0004768 // stearoyl-CoA 9-desaturase activity // inferred from electronic annotation /// 0005506 // iron ion binding // inferred from electronic annotation /// 0016491 // oxidoreductase activity // inferred from electronic annotation /// 0016717 // oxidoreductase activity, acting on paired donors, with oxidation of a pair of donors resulting in the reduction of molecular oxygen to two molecules o…	chr4:83550691-83720074 (-) // 83.97 // q21.22
11724258_a_at	0.313241	0.31916	0.338469	-0.313241	-0.405139	-0.361907	0.000424568	1.57956e-05	1.60628	0.683719	1.60628	up	MUC15	143662	0016266 // O-glycan processing // traceable author statement /// 0043687 // post-translational protein modification // traceable author statement /// 0044267 // cellular protein metabolic process // traceable author statement	0005576 // extracellular region // inferred from electronic annotation /// 0005796 // Golgi lumen // traceable author statement /// 0005886 // plasma membrane // inferred from electronic annotation /// 0016020 // membrane // inferred from electronic annotation /// 0016021 // integral to membrane // inferred from electronic annotation		chr11:26580578-26593810 (-) // 94.11 // p14.2
11743482_s_at	0.381965	0.232193	0.327619	-0.232193	-0.27273	-0.402328	0.00177647	0.000795667	1.53298	0.616342	1.53298	up	FAM21C	253725 /// 387680 /// 55747	0006810 // transport // inferred from electronic annotation /// 0042147 // retrograde transport, endosome to Golgi // inferred from sequence or structural similarity /// 0042147 // retrograde transport, endosome to Golgi // inferred from mutant phenotype	0005768 // endosome // inferred from electronic annotation /// 0005769 // early endosome // inferred from sequence or structural similarity /// 0005769 // early endosome // inferred from direct assay /// 0005886 // plasma membrane // inferred from electronic annotation /// 0016020 // membrane // inferred from electronic annotation /// 0031901 // early endosome membrane // inferred from electronic…	0005515 // protein binding // inferred from physical interaction	chr10:47894022-47949416 (+) // 96.78 // q11.22 /// chr10:51837885-51893268 (+) // 96.6 // q11.23
11758953_s_at	-0.373622	-0.381424	-0.357049	0.357049	0.381529	0.36286	0.000115042	2.27936e-07	-1.66768	-0.737844	1.66768	down	RAN	5901	0006184 // GTP catabolic process // traceable author statement /// 0006184 // GTP catabolic process // inferred from electronic annotation /// 0006259 // DNA metabolic process // traceable author statement /// 0006405 // RNA export from nucleus // non-traceable author statement /// 0006606 // protein import into nucleus // inferred from electronic annotation /// 0006611 // protein export from nuc…	0000785 // chromatin // inferred from direct assay /// 0005622 // intracellular // inferred from electronic annotation /// 0005634 // nucleus // inferred from electronic annotation /// 0005643 // nuclear pore // non-traceable author statement /// 0005654 // nucleoplasm // traceable author statement /// 0005737 // cytoplasm // inferred from direct assay /// 0005737 // cytoplasm // inferred from el…	0000166 // nucleotide binding // inferred from electronic annotation /// 0003682 // chromatin binding // traceable author statement /// 0003713 // transcription coactivator activity // non-traceable author statement /// 0003924 // GTPase activity // traceable author statement /// 0003924 // GTPase activity // inferred from electronic annotation /// 0005515 // protein binding // inferred from phys…	chr12:131356782-131362222 (+) // 87.58 // q24.33
11743482_s_at	0.381965	0.232193	0.327619	-0.232193	-0.27273	-0.402328	0.00177647	0.000795667	1.53298	0.616342	1.53298	up	FAM21A	253725 /// 387680 /// 55747	0006810 // transport // inferred from electronic annotation /// 0042147 // retrograde transport, endosome to Golgi // inferred from sequence or structural similarity /// 0042147 // retrograde transport, endosome to Golgi // inferred from mutant phenotype	0005768 // endosome // inferred from electronic annotation /// 0005769 // early endosome // inferred from sequence or structural similarity /// 0005769 // early endosome // inferred from direct assay /// 0005886 // plasma membrane // inferred from electronic annotation /// 0016020 // membrane // inferred from electronic annotation /// 0031901 // early endosome membrane // inferred from electronic…	0005515 // protein binding // inferred from physical interaction	chr10:47894022-47949416 (+) // 96.78 // q11.22 /// chr10:51837885-51893268 (+) // 96.6 // q11.23
11715899_a_at	-0.408348	-0.443049	-0.293167	0.473504	0.293167	0.83885	0.00668439	0.00534107	-1.88779	-0.916695	1.88779	down	SUCLG1	8802	0006099 // tricarboxylic acid cycle // inferred from electronic annotation /// 0006099 // tricarboxylic acid cycle // traceable author statement /// 0006104 // succinyl-CoA metabolic process // inferred from electronic annotation /// 0006105 // succinate metabolic process // inferred from electronic annotation /// 0008152 // metabolic process // inferred from electronic annotation /// 0044281 // …	0005737 // cytoplasm // inferred from direct assay /// 0005739 // mitochondrion // inferred from direct assay /// 0005739 // mitochondrion // inferred from electronic annotation /// 0005739 // mitochondrion // traceable author statement /// 0005743 // mitochondrial inner membrane // inferred from electronic annotation /// 0005759 // mitochondrial matrix // traceable author statement /// 0005886 /…	0000166 // nucleotide binding // inferred from electronic annotation /// 0003824 // catalytic activity // inferred from electronic annotation /// 0003878 // ATP citrate synthase activity // inferred from electronic annotation /// 0004775 // succinate-CoA ligase (ADP-forming) activity // inferred from electronic annotation /// 0004776 // succinate-CoA ligase (GDP-forming) activity // inferred from…	chr2:84650651-84686586 (-) // 96.14 // p11.2
11743482_s_at	0.381965	0.232193	0.327619	-0.232193	-0.27273	-0.402328	0.00177647	0.000795667	1.53298	0.616342	1.53298	up	FAM21B	253725 /// 387680 /// 55747	0006810 // transport // inferred from electronic annotation /// 0042147 // retrograde transport, endosome to Golgi // inferred from sequence or structural similarity /// 0042147 // retrograde transport, endosome to Golgi // inferred from mutant phenotype	0005768 // endosome // inferred from electronic annotation /// 0005769 // early endosome // inferred from sequence or structural similarity /// 0005769 // early endosome // inferred from direct assay /// 0005886 // plasma membrane // inferred from electronic annotation /// 0016020 // membrane // inferred from electronic annotation /// 0031901 // early endosome membrane // inferred from electronic…	0005515 // protein binding // inferred from physical interaction	chr10:47894022-47949416 (+) // 96.78 // q11.22 /// chr10:51837885-51893268 (+) // 96.6 // q11.23
11717256_at	-0.397877	-0.482563	-0.324367	0.324366	0.379731	0.368251	0.000796112	9.90938e-05	-1.69238	-0.759052	1.69238	down	PIM1	5292	0006468 // protein phosphorylation // inferred from direct assay /// 0006468 // protein phosphorylation // inferred from electronic annotation /// 0006915 // apoptotic process // inferred from electronic annotation /// 0007049 // cell cycle // inferred from electronic annotation /// 0007275 // multicellular organismal development // traceable author statement /// 0008283 // cell proliferation // …	0005634 // nucleus // inferred from electronic annotation /// 0005737 // cytoplasm // inferred from direct assay /// 0005737 // cytoplasm // inferred from electronic annotation /// 0005886 // plasma membrane // inferred from electronic annotation /// 0016020 // membrane // inferred from electronic annotation	0000166 // nucleotide binding // inferred from electronic annotation /// 0004672 // protein kinase activity // inferred from electronic annotation /// 0004674 // protein serine/threonine kinase activity // inferred from direct assay /// 0004674 // protein serine/threonine kinase activity // inferred from electronic annotation /// 0005515 // protein binding // inferred from physical interaction //…	chr6:37137920-37143204 (+) // 85.99 // p21.2
11730175_at	0.335753	0.314947	0.254551	-0.254551	-0.451178	-0.339241	0.00142821	0.000465695	1.56925	0.650074	1.56925	up	C4orf3	401152		0016020 // membrane // inferred from electronic annotation /// 0016021 // integral to membrane // inferred from electronic annotation		chr4:120217574-120222256 (-) // 56.88 // q26
11725193_at	-0.333593	-0.392945	-0.399134	0.333593	0.354774	0.569387	0.00148922	0.000527541	-1.73445	-0.794475	1.73445	down	TTPAL	79183	0006810 // transport // inferred from electronic annotation	0005622 // intracellular // inferred from electronic annotation	0005215 // transporter activity // inferred from electronic annotation	chr20:43104531-43123244 (+) // 83.7 // q13.12
11723192_a_at	-0.342073	-0.306014	-0.285425	0.407764	0.285425	0.383904	0.000749799	8.14953e-05	-1.5913	-0.670202	1.5913	down	UHRF1	29128	0006281 // DNA repair // inferred from electronic annotation /// 0006351 // transcription, DNA-dependent // inferred from electronic annotation /// 0006355 // regulation of transcription, DNA-dependent // traceable author statement /// 0006355 // regulation of transcription, DNA-dependent // inferred from electronic annotation /// 0006974 // response to DNA damage stimulus // inferred from electr…	0000792 // heterochromatin // inferred from electronic annotation /// 0005634 // nucleus // inferred from direct assay /// 0005634 // nucleus // inferred from electronic annotation	0000987 // core promoter proximal region sequence-specific DNA binding // inferred from direct assay /// 0003677 // DNA binding // inferred from electronic annotation /// 0003700 // sequence-specific DNA binding transcription factor activity // traceable author statement /// 0005515 // protein binding // inferred from physical interaction /// 0008270 // zinc ion binding // inferred from electroni…	chr19:4910345-4962165 (+) // 97.11 // p13.3
11718403_at	-0.447391	-0.349949	-0.251934	0.251935	0.275735	0.363335	0.00156377	0.000601075	-1.56565	-0.646759	1.56565	down	RFC3	5983	0000075 // cell cycle checkpoint // traceable author statement /// 0000084 // S phase of mitotic cell cycle // traceable author statement /// 0000278 // mitotic cell cycle // traceable author statement /// 0000722 // telomere maintenance via recombination // traceable author statement /// 0000723 // telomere maintenance // traceable author statement /// 0000731 // DNA synthesis involved in DNA re…	0005634 // nucleus // inferred from electronic annotation /// 0005654 // nucleoplasm // traceable author statement /// 0005663 // DNA replication factor C complex // inferred from direct assay /// 0005663 // DNA replication factor C complex // traceable author statement	0000166 // nucleotide binding // inferred from electronic annotation /// 0003677 // DNA binding // inferred from direct assay /// 0003677 // DNA binding // inferred from electronic annotation /// 0003689 // DNA clamp loader activity // traceable author statement /// 0005515 // protein binding // inferred from physical interaction /// 0005524 // ATP binding // inferred from electronic annotation /…	chr13:34392185-34411637 (+) // 81.59 // q13.2
11748136_a_at	-0.220419	-0.278585	-0.243001	0.390619	0.220419	0.514811	0.00317401	0.00201689	-1.53967	-0.622618	1.53967	down	MAD2L1	4085	0000070 // mitotic sister chromatid segregation // inferred from electronic annotation /// 0000075 // cell cycle checkpoint // traceable author statement /// 0000087 // M phase of mitotic cell cycle // traceable author statement /// 0000236 // mitotic prometaphase // traceable author statement /// 0000278 // mitotic cell cycle // traceable author statement /// 0007049 // cell cycle // inferred fr…	0000775 // chromosome, centromeric region // inferred from electronic annotation /// 0000776 // kinetochore // inferred from direct assay /// 0000776 // kinetochore // inferred from electronic annotation /// 0000777 // condensed chromosome kinetochore // inferred from electronic annotation /// 0000922 // spindle pole // inferred from electronic annotation /// 0005634 // nucleus // inferred from d…	0005515 // protein binding // inferred from physical interaction /// 0042803 // protein homodimerization activity // inferred from physical interaction	chr4:120980591-120987988 (-) // 100.0 // q27
11718573_s_at	-0.258419	-0.291486	-0.371811	0.309332	0.258419	0.427479	0.00139882	0.000450003	-1.55723	-0.638982	1.55723	down	SERBP1	26135	0043488 // regulation of mRNA stability // non-traceable author statement /// 0045767 // regulation of anti-apoptosis // inferred from electronic annotation	0005634 // nucleus // inferred from electronic annotation /// 0005737 // cytoplasm // inferred from direct assay /// 0005737 // cytoplasm // inferred from electronic annotation /// 0005886 // plasma membrane // inferred from electronic annotation /// 0048471 // perinuclear region of cytoplasm // inferred from electronic annotation	0003723 // RNA binding // inferred from electronic annotation /// 0003730 // mRNA 3'-UTR binding // inferred from direct assay /// 0005515 // protein binding // inferred from physical interaction	chr1:67873494-67896452 (-) // 83.45 // p31.3
11726563_a_at	-0.370722	-0.409191	-0.270452	0.276165	0.45698	0.270452	0.0017476	0.000754826	-1.60732	-0.684654	1.60732	down	MRPL49	740	0006412 // translation // inferred from electronic annotation	0005622 // intracellular // inferred from electronic annotation /// 0005739 // mitochondrion // inferred from electronic annotation /// 0005761 // mitochondrial ribosome // inferred from direct assay /// 0005840 // ribosome // inferred from electronic annotation /// 0030529 // ribonucleoprotein complex // inferred from electronic annotation	0003735 // structural constituent of ribosome // inferred from electronic annotation /// 0005515 // protein binding // inferred from physical interaction	chr11:64889720-64894841 (+) // 80.1 // q13.1
11750279_a_at	-0.243892	-0.276879	-0.397533	0.305262	0.243892	0.294991	0.00121278	0.0003098	-1.50262	-0.587483	1.50262	down	STC1	6781	0001503 // ossification // inferred from electronic annotation /// 0006874 // cellular calcium ion homeostasis // traceable author statement /// 0007166 // cell surface receptor signaling pathway // traceable author statement /// 0007267 // cell-cell signaling // traceable author statement /// 0007566 // embryo implantation // inferred from electronic annotation /// 0007584 // response to nutrien…	0005576 // extracellular region // inferred from electronic annotation /// 0005615 // extracellular space // inferred from electronic annotation /// 0005737 // cytoplasm // inferred from electronic annotation /// 0016324 // apical plasma membrane // inferred from electronic annotation	0005179 // hormone activity // inferred from electronic annotation /// 0005179 // hormone activity // traceable author statement	chr8:23701423-23712319 (-) // 93.19 // p21.2
11755900_a_at	-0.324711	-0.242693	-0.309024	0.401021	0.28499	0.242694	0.00129314	0.00035833	-1.51752	-0.601711	1.51752	down	EXT1	2131	0001501 // skeletal system development // traceable author statement /// 0001503 // ossification // inferred from mutant phenotype /// 0006024 // glycosaminoglycan biosynthetic process // inferred from direct assay /// 0006024 // glycosaminoglycan biosynthetic process // traceable author statement /// 0006486 // protein glycosylation // inferred from electronic annotation /// 0007165 // signal tr…	0000139 // Golgi membrane // traceable author statement /// 0000139 // Golgi membrane // inferred from electronic annotation /// 0005783 // endoplasmic reticulum // inferred from direct assay /// 0005783 // endoplasmic reticulum // inferred from electronic annotation /// 0005783 // endoplasmic reticulum // traceable author statement /// 0005789 // endoplasmic reticulum membrane // non-traceable a…	0008375 // acetylglucosaminyltransferase activity // inferred from direct assay /// 0015020 // glucuronosyltransferase activity // inferred from direct assay /// 0016740 // transferase activity // inferred from electronic annotation /// 0016757 // transferase activity, transferring glycosyl groups // inferred from direct assay /// 0016757 // transferase activity, transferring glycosyl groups // i…	chr8:118811605-119123625 (-) // 99.02 // q24.11
11719887_a_at	-0.480925	-0.467039	-0.400739	0.507485	0.400739	0.463683	0.000484426	2.16415e-05	-1.87497	-0.90687	1.87497	down	GIGYF2	26058	0008219 // cell death // inferred from electronic annotation			chr2:233562014-233725285 (+) // 84.11 // q37.1
11743001_a_at	-0.357602	-0.561778	-0.312524	0.333764	0.390722	0.312524	0.00168758	0.000703595	-1.68916	-0.756305	1.68916	down	ADD2	119	0006811 // ion transport // inferred from electronic annotation /// 0030036 // actin cytoskeleton organization // inferred by curator /// 0030097 // hemopoiesis // inferred from electronic annotation /// 0032092 // positive regulation of protein binding // inferred from direct assay /// 0051016 // barbed-end actin filament capping // inferred from direct assay /// 0051017 // actin filament bundle…	0005737 // cytoplasm // inferred from electronic annotation /// 0005856 // cytoskeleton // inferred from electronic annotation /// 0005886 // plasma membrane // inferred from electronic annotation /// 0008290 // F-actin capping protein complex // inferred from direct assay /// 0016020 // membrane // inferred from electronic annotation	0003779 // actin binding // traceable author statement /// 0003779 // actin binding // inferred from electronic annotation /// 0005198 // structural molecule activity // inferred from electronic annotation /// 0005516 // calmodulin binding // inferred from electronic annotation /// 0030507 // spectrin binding // inferred from direct assay /// 0042803 // protein homodimerization activity // inferr…	chr2:70889222-70995375 (-) // 95.5 // p13.3
11748774_x_at	-0.346235	-0.260071	-0.289486	0.347728	0.260071	0.544503	0.00254533	0.00147611	-1.60514	-0.682698	1.60514	down	CTSL2	1515	0006508 // proteolysis // inferred from electronic annotation /// 0007154 // cell communication // inferred from electronic annotation /// 0007283 // spermatogenesis // inferred from electronic annotation /// 0008584 // male gonad development // inferred from electronic annotation /// 0009267 // cellular response to starvation // inferred from electronic annotation /// 0009749 // response to gluc…	0005625 // soluble fraction // inferred from electronic annotation /// 0005737 // cytoplasm // inferred from electronic annotation /// 0005764 // lysosome // inferred from electronic annotation /// 0005773 // vacuole // inferred from electronic annotation /// 0005902 // microvillus // inferred from electronic annotation /// 0009897 // external side of plasma membrane // inferred from electronic a…	0004177 // aminopeptidase activity // inferred from electronic annotation /// 0004197 // cysteine-type endopeptidase activity // inferred from electronic annotation /// 0004197 // cysteine-type endopeptidase activity // traceable author statement /// 0008233 // peptidase activity // inferred from electronic annotation /// 0008234 // cysteine-type peptidase activity // traceable author statement /…	chr9:99794398-99801406 (-) // 81.74 // q22.33
11763164_at	-0.389873	-0.241409	-0.316601	0.428585	0.241409	0.342907	0.00167439	0.000693649	-1.57308	-0.653595	1.57308	down	LOC100652993	100652993 /// 100653136 /// 23234 /// 51021	0006412 // translation // non-traceable author statement /// 0006412 // translation // inferred from electronic annotation /// 0006457 // protein folding // inferred from electronic annotation /// 0035176 // social behavior // inferred from expression pattern	0005622 // intracellular // inferred from electronic annotation /// 0005739 // mitochondrion // inferred from electronic annotation /// 0005763 // mitochondrial small ribosomal subunit // inferred from direct assay /// 0005840 // ribosome // inferred from electronic annotation /// 0030529 // ribonucleoprotein complex // inferred from electronic annotation	0003735 // structural constituent of ribosome // non-traceable author statement /// 0003735 // structural constituent of ribosome // inferred from electronic annotation /// 0005515 // protein binding // inferred from physical interaction /// 0031072 // heat shock protein binding // inferred from electronic annotation /// 0051082 // unfolded protein binding // inferred from electronic annotation	chr10:75001715-75008912 (-) // 89.8 // q22.2
11726356_at	-0.259336	-0.51034	-0.476406	0.418318	0.259336	0.307523	0.00232369	0.00125307	-1.67453	-0.743753	1.67453	down	ENPP1	5167	0006091 // generation of precursor metabolites and energy // inferred from direct assay /// 0006766 // vitamin metabolic process // traceable author statement /// 0006767 // water-soluble vitamin metabolic process // traceable author statement /// 0006771 // riboflavin metabolic process // traceable author statement /// 0006796 // phosphate-containing compound metabolic process // inferred from d…	0005615 // extracellular space // inferred from direct assay /// 0005886 // plasma membrane // inferred from direct assay /// 0005886 // plasma membrane // traceable author statement /// 0005886 // plasma membrane // inferred from electronic annotation /// 0009986 // cell surface // inferred from direct assay /// 0016020 // membrane // inferred from electronic annotation /// 0016021 // integral t…	0003676 // nucleic acid binding // inferred from electronic annotation /// 0003824 // catalytic activity // inferred from electronic annotation /// 0004528 // phosphodiesterase I activity // inferred from electronic annotation /// 0004551 // nucleotide diphosphatase activity // inferred from direct assay /// 0004551 // nucleotide diphosphatase activity // traceable author statement /// 0004551 //…	chr6:132129157-132216452 (+) // 69.28 // q23.2
11744181_a_at	-0.376313	-0.363601	-0.452055	0.529946	0.3636	0.519141	0.000884072	0.000136261	-1.82541	-0.868219	1.82541	down	FARS2	10667	0006412 // translation // inferred from electronic annotation /// 0006418 // tRNA aminoacylation for protein translation // traceable author statement /// 0006418 // tRNA aminoacylation for protein translation // inferred from electronic annotation /// 0006432 // phenylalanyl-tRNA aminoacylation // inferred from direct assay /// 0006432 // phenylalanyl-tRNA aminoacylation // inferred from electro…	0005625 // soluble fraction // inferred from direct assay /// 0005737 // cytoplasm // inferred from electronic annotation /// 0005739 // mitochondrion // inferred from electronic annotation /// 0005759 // mitochondrial matrix // traceable author statement /// 0005759 // mitochondrial matrix // inferred from electronic annotation	0000049 // tRNA binding // inferred from direct assay /// 0000049 // tRNA binding // inferred from electronic annotation /// 0000166 // nucleotide binding // inferred from electronic annotation /// 0000287 // magnesium ion binding // inferred from electronic annotation /// 0004812 // aminoacyl-tRNA ligase activity // inferred from electronic annotation /// 0004826 // phenylalanine-tRNA ligase act…	chr6:5261583-5771813 (+) // 98.29 // p25.1
11723559_a_at	-0.482587	-0.372822	-0.375598	0.537001	0.509988	0.372822	0.00090287	0.000144046	-1.84498	-0.883606	1.84498	down	C11orf75	56935		0016020 // membrane // inferred from electronic annotation /// 0016021 // integral to membrane // inferred from electronic annotation		chr11:93211637-93276674 (-) // 87.66 // q21
11718936_s_at	-0.330946	-0.342151	-0.381582	0.330945	0.474166	0.486583	0.000828401	0.000116	-1.71966	-0.782124	1.71966	down	MMD	23531	0019835 // cytolysis // inferred from electronic annotation	0005624 // membrane fraction // traceable author statement /// 0005764 // lysosome // inferred from electronic annotation /// 0005765 // lysosomal membrane // inferred from electronic annotation /// 0005768 // endosome // inferred from electronic annotation /// 0005887 // integral to plasma membrane // traceable author statement /// 0016020 // membrane // inferred from electronic annotation /// 0…	0004872 // receptor activity // inferred from electronic annotation /// 0004872 // receptor activity // traceable author statement	chr17:53469982-53499353 (-) // 91.68 // q22
11728687_at	-0.317388	-0.380541	-0.237133	0.301222	0.237133	0.399725	0.00154592	0.000578674	-1.54155	-0.624381	1.54155	down	SFXN1	94081	0006810 // transport // inferred from electronic annotation /// 0006811 // ion transport // inferred from electronic annotation /// 0006812 // cation transport // inferred from electronic annotation /// 0006826 // iron ion transport // inferred from electronic annotation /// 0030218 // erythrocyte differentiation // inferred from electronic annotation /// 0055072 // iron ion homeostasis // inferr…	0005739 // mitochondrion // inferred from direct assay /// 0005739 // mitochondrion // inferred from electronic annotation /// 0005743 // mitochondrial inner membrane // inferred from electronic annotation /// 0016020 // membrane // inferred from electronic annotation /// 0016021 // integral to membrane // inferred from electronic annotation /// 0031966 // mitochondrial membrane // inferred from …	0008324 // cation transmembrane transporter activity // inferred from electronic annotation	chr5:174905397-174956066 (+) // 80.99 // q35.2
11723116_a_at	-0.319521	-0.416851	-0.429956	0.45248	0.397669	0.319522	0.000828401	0.000115668	-1.71554	-0.778667	1.71554	down	RFFL	100529207 /// 117584	0006886 // intracellular protein transport // inferred from electronic annotation /// 0006915 // apoptotic process // inferred from electronic annotation /// 0016567 // protein ubiquitination // inferred from electronic annotation	0005737 // cytoplasm // inferred from electronic annotation /// 0016020 // membrane // inferred from electronic annotation /// 0016023 // cytoplasmic membrane-bounded vesicle // inferred from electronic annotation	0008270 // zinc ion binding // inferred from electronic annotation /// 0016874 // ligase activity // inferred from electronic annotation /// 0046872 // metal ion binding // inferred from electronic annotation	chr17:33335964-33416294 (-) // 90.59 // q12
11757182_a_at	-0.424291	-0.32458	-0.579062	0.499688	0.32458	0.387489	0.00169589	0.000712569	-1.79821	-0.846563	1.79821	down	UHMK1	127933	0006468 // protein phosphorylation // inferred from electronic annotation /// 0007050 // cell cycle arrest // inferred from mutant phenotype /// 0016310 // phosphorylation // inferred from electronic annotation /// 0018105 // peptidyl-serine phosphorylation // inferred from direct assay /// 0018105 // peptidyl-serine phosphorylation // inferred from sequence or structural similarity /// 0018105 /…	0005634 // nucleus // inferred from direct assay /// 0005634 // nucleus // inferred from electronic annotation /// 0005737 // cytoplasm // inferred from electronic annotation /// 0030424 // axon // inferred from sequence or structural similarity /// 0030424 // axon // inferred from electronic annotation /// 0032839 // dendrite cytoplasm // inferred from sequence or structural similarity /// 00328…	0000166 // nucleotide binding // inferred from electronic annotation /// 0003676 // nucleic acid binding // inferred from electronic annotation /// 0003723 // RNA binding // inferred from electronic annotation /// 0004672 // protein kinase activity // inferred from electronic annotation /// 0004674 // protein serine/threonine kinase activity // inferred from direct assay /// 0004674 // protein se…	chr1:162467874-162494598 (+) // 99.15 // q23.3
11727558_a_at	-0.347356	-0.331804	-0.42435	0.597405	0.331804	0.580297	0.0016226	0.000650785	-1.82894	-0.871006	1.82894	down	TK2	7084	0006139 // nucleobase-containing compound metabolic process // traceable author statement /// 0006139 // nucleobase-containing compound metabolic process // inferred from electronic annotation /// 0006206 // pyrimidine base metabolic process // traceable author statement /// 0006260 // DNA replication // inferred from electronic annotation /// 0006264 // mitochondrial DNA replication // inferred …	0005739 // mitochondrion // inferred from electronic annotation /// 0005743 // mitochondrial inner membrane // inferred from electronic annotation /// 0005759 // mitochondrial matrix // traceable author statement	0000166 // nucleotide binding // inferred from electronic annotation /// 0004797 // thymidine kinase activity // inferred from electronic annotation /// 0004797 // thymidine kinase activity // traceable author statement /// 0005524 // ATP binding // inferred from electronic annotation /// 0016301 // kinase activity // inferred from electronic annotation /// 0016740 // transferase activity // infe…	chr16:66543110-66584315 (-) // 85.63 // q21
11731899_s_at	-0.423532	-0.382944	-0.509283	0.480079	0.382944	0.574102	0.000953352	0.000160556	-1.88901	-0.917628	1.88901	down	PPAT	5471	0006144 // purine base metabolic process // traceable author statement /// 0006164 // purine nucleotide biosynthetic process // traceable author statement /// 0006164 // purine nucleotide biosynthetic process // inferred from electronic annotation /// 0006189 // 'de novo' IMP biosynthetic process // inferred from electronic annotation /// 0006541 // glutamine metabolic process // inferred from el…	0005625 // soluble fraction // inferred from electronic annotation /// 0005829 // cytosol // traceable author statement	0003824 // catalytic activity // inferred from electronic annotation /// 0004044 // amidophosphoribosyltransferase activity // inferred from electronic annotation /// 0004044 // amidophosphoribosyltransferase activity // traceable author statement /// 0016740 // transferase activity // inferred from electronic annotation /// 0016757 // transferase activity, transferring glycosyl groups // inferre…	chr4:57259530-57301845 (-) // 97.02 // q12
11718128_x_at	-0.315749	-0.314027	-0.299977	0.342852	0.413284	0.299977	0.000585629	3.82617e-05	-1.58223	-0.661956	1.58223	down	TK1	7083	0006139 // nucleobase-containing compound metabolic process // traceable author statement /// 0006206 // pyrimidine base metabolic process // traceable author statement /// 0006260 // DNA replication // inferred from electronic annotation /// 0009165 // nucleotide biosynthetic process // not recorded /// 0016310 // phosphorylation // inferred from electronic annotation /// 0043097 // pyrimidine n…	0005737 // cytoplasm // inferred from electronic annotation /// 0005829 // cytosol // traceable author statement	0000166 // nucleotide binding // inferred from electronic annotation /// 0004797 // thymidine kinase activity // inferred from electronic annotation /// 0004797 // thymidine kinase activity // traceable author statement /// 0005524 // ATP binding // inferred from electronic annotation /// 0008270 // zinc ion binding // inferred from direct assay /// 0016301 // kinase activity // inferred from ele…	chr17:76169995-76183314 (-) // 90.46 // q25.3
11719487_a_at	-0.294323	-0.284553	-0.326866	0.286547	0.32132	0.284553	0.000268449	4.33105e-06	-1.51507	-0.599387	1.51507	down	LAMB3	3914	0007155 // cell adhesion // inferred from electronic annotation /// 0008544 // epidermis development // traceable author statement /// 0031581 // hemidesmosome assembly // traceable author statement /// 0034329 // cell junction assembly // traceable author statement /// 0050873 // brown fat cell differentiation // inferred from electronic annotation	0005576 // extracellular region // traceable author statement /// 0005576 // extracellular region // inferred from electronic annotation /// 0005578 // proteinaceous extracellular matrix // inferred from electronic annotation /// 0005604 // basement membrane // inferred from electronic annotation /// 0005610 // laminin-5 complex // inferred from electronic annotation	0005198 // structural molecule activity // non-traceable author statement /// 0005515 // protein binding // inferred from physical interaction /// 0032403 // protein complex binding // inferred from electronic annotation	chr1:209788214-209824679 (-) // 95.46 // q32.2
11727641_at	-0.202382	-0.212531	-0.299551	0.346125	0.202382	0.530818	0.00518782	0.00392245	-1.51354	-0.59793	1.51354	down	NOM1	64434	0016070 // RNA metabolic process // inferred from electronic annotation	0005634 // nucleus // inferred from electronic annotation /// 0005730 // nucleolus // inferred from direct assay /// 0005730 // nucleolus // inferred from electronic annotation	0003677 // DNA binding // inferred from electronic annotation /// 0003723 // RNA binding // inferred from electronic annotation /// 0005515 // protein binding // inferred from physical interaction	chr7:156742415-156765868 (+) // 73.44 // q36.3
11726331_a_at	-0.341051	-0.386481	-0.4194	0.34112	0.341051	0.457457	0.000694217	7.09347e-05	-1.69606	-0.762187	1.69606	down	CEP170	9859		0005737 // cytoplasm // inferred from electronic annotation /// 0005813 // centrosome // inferred from direct assay /// 0005814 // centriole // inferred from electronic annotation /// 0005819 // spindle // inferred from electronic annotation /// 0005856 // cytoskeleton // inferred from electronic annotation /// 0005874 // microtubule // inferred from electronic annotation		chr1:243287729-243419240 (-) // 98.36 // q43
11719267_s_at	0.302094	0.245523	0.216524	-0.3372	-0.456501	-0.216524	0.00237677	0.00130759	1.50677	0.591455	1.50677	up	SERINC1	57515	0006629 // lipid metabolic process // inferred from electronic annotation /// 0006658 // phosphatidylserine metabolic process // inferred from sequence or structural similarity /// 0006658 // phosphatidylserine metabolic process // inferred from electronic annotation /// 0006665 // sphingolipid metabolic process // inferred from sequence or structural similarity /// 0006665 // sphingolipid metabo…	0005783 // endoplasmic reticulum // inferred from electronic annotation /// 0005789 // endoplasmic reticulum membrane // inferred from sequence or structural similarity /// 0005789 // endoplasmic reticulum membrane // inferred from electronic annotation /// 0005886 // plasma membrane // inferred from sequence or structural similarity /// 0005886 // plasma membrane // inferred from electronic anno…	0005515 // protein binding // inferred from physical interaction /// 0015194 // L-serine transmembrane transporter activity // inferred from sequence or structural similarity /// 0015194 // L-serine transmembrane transporter activity // inferred from electronic annotation	chr6:122764150-122793051 (-) // 90.47 // q22.31
11740171_s_at	-0.313926	-0.379115	-0.423053	0.407002	0.313926	0.519495	0.00121278	0.000309089	-1.7237	-0.785506	1.7237	down	PBRM1	55193	0001890 // placenta development // inferred from electronic annotation /// 0006338 // chromatin remodeling // traceable author statement /// 0006351 // transcription, DNA-dependent // inferred from electronic annotation /// 0006355 // regulation of transcription, DNA-dependent // inferred from electronic annotation /// 0007067 // mitosis // traceable author statement /// 0007507 // heart developm…	0000228 // nuclear chromosome // non-traceable author statement /// 0000776 // kinetochore // inferred from electronic annotation /// 0005634 // nucleus // inferred from electronic annotation	0003677 // DNA binding // inferred from electronic annotation /// 0003682 // chromatin binding // non-traceable author statement /// 0003682 // chromatin binding // inferred from electronic annotation /// 0005515 // protein binding // inferred from physical interaction	chr3:52579367-52718931 (-) // 96.62 // p21.1
11729310_a_at	-0.437314	-0.405478	-0.323126	0.323126	0.363044	0.387724	0.000595782	4.33388e-05	-1.67784	-0.746604	1.67784	down	SKA3	221150	0007049 // cell cycle // inferred from electronic annotation /// 0007059 // chromosome segregation // inferred from mutant phenotype /// 0007067 // mitosis // inferred from mutant phenotype /// 0007067 // mitosis // inferred from electronic annotation /// 0031110 // regulation of microtubule polymerization or depolymerization // inferred from direct assay /// 0051301 // cell division // inferred …	0000775 // chromosome, centromeric region // inferred from electronic annotation /// 0000776 // kinetochore // inferred from electronic annotation /// 0000777 // condensed chromosome kinetochore // inferred from electronic annotation /// 0000940 // condensed chromosome outer kinetochore // inferred from direct assay /// 0005694 // chromosome // inferred from electronic annotation /// 0005737 // c…	0005515 // protein binding // inferred from physical interaction	chr13:21727734-21750741 (-) // 90.38 // q12.11
11729173_a_at	-0.294669	-0.283066	-0.301976	0.283066	0.375562	0.384598	0.000585629	4.09572e-05	-1.55939	-0.640979	1.55939	down	SKA2	348235	0000087 // M phase of mitotic cell cycle // traceable author statement /// 0000090 // mitotic anaphase // inferred from mutant phenotype /// 0000236 // mitotic prometaphase // traceable author statement /// 0000278 // mitotic cell cycle // traceable author statement /// 0007049 // cell cycle // inferred from electronic annotation /// 0007059 // chromosome segregation // inferred from mutant pheno…	0000775 // chromosome, centromeric region // inferred from electronic annotation /// 0000776 // kinetochore // inferred from electronic annotation /// 0000777 // condensed chromosome kinetochore // inferred from electronic annotation /// 0000940 // condensed chromosome outer kinetochore // inferred from direct assay /// 0005694 // chromosome // inferred from electronic annotation /// 0005737 // c…	0005515 // protein binding // inferred from physical interaction /// 0008017 // microtubule binding // inferred from direct assay	chr17:57187315-57232800 (-) // 73.17 // q22
11764173_s_at	-0.348299	-0.242134	-0.62528	0.242134	0.372497	0.400168	0.00517979	0.0039116	-1.67424	-0.743504	1.67424	down	TMEM183A	653659 /// 92703		0016020 // membrane // inferred from electronic annotation /// 0016021 // integral to membrane // inferred from electronic annotation		chr1:202993435-202993976 (+) // 88.61 // q32.1
11764173_s_at	-0.348299	-0.242134	-0.62528	0.242134	0.372497	0.400168	0.00517979	0.0039116	-1.67424	-0.743504	1.67424	down	TMEM183B	653659 /// 92703		0016020 // membrane // inferred from electronic annotation /// 0016021 // integral to membrane // inferred from electronic annotation		chr1:202993435-202993976 (+) // 88.61 // q32.1
11728745_at	-0.29843	-0.459391	-0.403388	0.343242	0.29843	0.535423	0.00183552	0.000845802	-1.71646	-0.779435	1.71646	down	C4orf46	201725				chr4:159587826-159593198 (-) // 63.41 // q32.1
11732200_at	-0.36437	-0.307646	-0.286276	0.3408	0.286277	0.364519	0.000585629	3.85158e-05	-1.56913	-0.649963	1.56913	down	PLAGL2	5326	0006351 // transcription, DNA-dependent // inferred from electronic annotation /// 0006355 // regulation of transcription, DNA-dependent // traceable author statement /// 0006355 // regulation of transcription, DNA-dependent // inferred from electronic annotation /// 0006917 // induction of apoptosis // inferred from electronic annotation /// 0045944 // positive regulation of transcription from R…	0005622 // intracellular // inferred from electronic annotation /// 0005634 // nucleus // inferred from electronic annotation	0001077 // RNA polymerase II core promoter proximal region sequence-specific DNA binding transcription factor activity involved in positive regulation of transcription // inferred from direct assay /// 0003676 // nucleic acid binding // inferred from electronic annotation /// 0003677 // DNA binding // inferred from electronic annotation /// 0003700 // sequence-specific DNA binding transcription f…	chr20:30780310-30795546 (-) // 99.44 // q11.21
11739933_a_at	-0.387023	-0.319564	-0.377141	0.730562	0.319564	0.783795	0.0040129	0.00278781	-1.96231	-0.97255	1.96231	down	FAM111B	374393	0008152 // metabolic process // inferred from electronic annotation		0003824 // catalytic activity // inferred from electronic annotation	chr11:58874657-58894312 (+) // 66.83 // q12.1
11747411_a_at	-0.239736	-0.532469	-0.346903	0.323876	0.239735	0.373794	0.00301127	0.00188194	-1.60826	-0.685504	1.60826	down	TREX2	11219 /// 55559	0006281 // DNA repair // inferred from electronic annotation /// 0006281 // DNA repair // traceable author statement /// 0006974 // response to DNA damage stimulus // inferred from electronic annotation /// 0007049 // cell cycle // inferred from electronic annotation /// 0007067 // mitosis // inferred from electronic annotation /// 0051225 // spindle assembly // inferred from mutant phenotype ///…	0000502 // proteasome complex // inferred from electronic annotation /// 0005622 // intracellular // inferred from electronic annotation /// 0005634 // nucleus // inferred from electronic annotation /// 0005730 // nucleolus // inferred from direct assay /// 0005737 // cytoplasm // inferred from direct assay /// 0005737 // cytoplasm // inferred from electronic annotation /// 0005813 // centrosome …	0003676 // nucleic acid binding // inferred from electronic annotation /// 0004518 // nuclease activity // inferred from electronic annotation /// 0004527 // exonuclease activity // inferred from electronic annotation /// 0008296 // 3'-5'-exodeoxyribonuclease activity // traceable author statement /// 0008853 // exodeoxyribonuclease III activity // inferred from electronic annotation /// 0016787 …	chrX:152721746-152760978 (-) // 78.58 // q28
11757838_s_at	-0.353861	-0.308105	-0.313416	0.308105	0.348422	0.362413	0.000302052	6.84715e-06	-1.58532	-0.664775	1.58532	down	CDC23	8697	0000075 // cell cycle checkpoint // traceable author statement /// 0000080 // G1 phase of mitotic cell cycle // inferred from direct assay /// 0000278 // mitotic cell cycle // traceable author statement /// 0006511 // ubiquitin-dependent protein catabolic process // traceable author statement /// 0007049 // cell cycle // traceable author statement /// 0007049 // cell cycle // inferred from electr…	0005622 // intracellular // inferred from direct assay /// 0005654 // nucleoplasm // traceable author statement /// 0005680 // anaphase-promoting complex // inferred from direct assay /// 0005680 // anaphase-promoting complex // inferred from electronic annotation /// 0005680 // anaphase-promoting complex // traceable author statement /// 0005829 // cytosol // traceable author statement	0004842 // ubiquitin-protein ligase activity // traceable author statement	chr5:137523340-137523816 (-) // 98.14 // q31.2
11748314_a_at	-0.458443	-0.49827	-0.322372	0.322372	0.46913	0.366066	0.00119683	0.000294041	-1.75591	-0.812218	1.75591	down	CDC20	991	0000075 // cell cycle checkpoint // traceable author statement /// 0000087 // M phase of mitotic cell cycle // traceable author statement /// 0000236 // mitotic prometaphase // traceable author statement /// 0000278 // mitotic cell cycle // traceable author statement /// 0007049 // cell cycle // traceable author statement /// 0007049 // cell cycle // inferred from electronic annotation /// 000706…	0000922 // spindle pole // inferred from electronic annotation /// 0005654 // nucleoplasm // traceable author statement /// 0005680 // anaphase-promoting complex // inferred from direct assay /// 0005737 // cytoplasm // inferred from electronic annotation /// 0005813 // centrosome // inferred from electronic annotation /// 0005815 // microtubule organizing center // inferred from electronic annot…	0005515 // protein binding // inferred from physical interaction /// 0008022 // protein C-terminus binding // inferred from physical interaction /// 0019899 // enzyme binding // inferred from physical interaction	chr1:43824598-43826191 (+) // 99.92 // p34.2
11731153_a_at	-0.249701	-0.221223	-0.285422	0.364167	0.221223	0.589569	0.00536451	0.00408754	-1.5624	-0.643768	1.5624	down	LOC100288963	100288963 /// 4552	0006555 // methionine metabolic process // traceable author statement /// 0008652 // cellular amino acid biosynthetic process // inferred from electronic annotation /// 0009086 // methionine biosynthetic process // inferred from electronic annotation /// 0055114 // oxidation-reduction process // traceable author statement /// 0055114 // oxidation-reduction process // inferred from electronic anno…	0005634 // nucleus // inferred from direct assay /// 0005730 // nucleolus // inferred from direct assay /// 0005737 // cytoplasm // inferred from direct assay /// 0005737 // cytoplasm // inferred from electronic annotation /// 0005829 // cytosol // traceable author statement /// 0045111 // intermediate filament cytoskeleton // inferred from direct assay	0005506 // iron ion binding // inferred from electronic annotation /// 0010181 // FMN binding // traceable author statement /// 0010181 // FMN binding // inferred from electronic annotation /// 0016491 // oxidoreductase activity // inferred from electronic annotation /// 0016723 // oxidoreductase activity, oxidizing metal ions, NAD or NADP as acceptor // inferred from direct assay /// 0030586 // …	chr5:7869216-7901237 (+) // 99.27 // p15.31
11759698_at	-0.396541	-0.519937	-0.489945	0.450342	0.419653	0.396541	0.000514406	2.4752e-05	-1.85444	-0.890986	1.85444	down	STEAP1B	256227		0016020 // membrane // inferred from electronic annotation /// 0016021 // integral to membrane // inferred from electronic annotation	0005506 // iron ion binding // inferred from electronic annotation /// 0009055 // electron carrier activity // inferred from electronic annotation /// 0016491 // oxidoreductase activity // inferred from electronic annotation /// 0050660 // flavin adenine dinucleotide binding // inferred from electronic annotation	chr7:22459065-22539796 (-) // 72.47 // p15.3
11739834_s_at	-0.348381	-0.349669	-0.482801	0.353129	0.348381	0.400411	0.000778466	8.94262e-05	-1.69458	-0.760924	1.69458	down	HSPE1-MOB4	100529241 /// 25843	0006810 // transport // inferred from electronic annotation	0005624 // membrane fraction // inferred from electronic annotation /// 0005737 // cytoplasm // inferred from sequence or structural similarity /// 0005737 // cytoplasm // inferred from electronic annotation /// 0005794 // Golgi apparatus // inferred from direct assay /// 0005794 // Golgi apparatus // inferred from electronic annotation /// 0016020 // membrane // inferred from electronic annotati…	0005515 // protein binding // inferred from physical interaction /// 0046872 // metal ion binding // inferred from electronic annotation	chr2:198380770-198417515 (+) // 99.61 // q33.1
11761907_at	0.605189	0.335909	0.373708	-0.459749	-0.335909	-0.412803	0.00176134	0.000780713	1.7914	0.841089	1.7914	up	NR1I3	9970	0006351 // transcription, DNA-dependent // inferred from electronic annotation /// 0006355 // regulation of transcription, DNA-dependent // traceable author statement /// 0006355 // regulation of transcription, DNA-dependent // inferred from electronic annotation /// 0006367 // transcription initiation from RNA polymerase II promoter // traceable author statement /// 0007165 // signal transductio…	0005634 // nucleus // inferred from electronic annotation /// 0005634 // nucleus // inferred from sequence or structural similarity /// 0005654 // nucleoplasm // traceable author statement /// 0005737 // cytoplasm // inferred from sequence or structural similarity /// 0005737 // cytoplasm // inferred from electronic annotation /// 0005829 // cytosol // inferred from electronic annotation /// 0005…	0003677 // DNA binding // traceable author statement /// 0003677 // DNA binding // inferred from electronic annotation /// 0003700 // sequence-specific DNA binding transcription factor activity // inferred from electronic annotation /// 0003700 // sequence-specific DNA binding transcription factor activity // traceable author statement /// 0003707 // steroid hormone receptor activity // inferred …	chr1:161200134-161207993 (-) // 96.43 // q23.3
11749867_x_at	-0.436989	-0.481553	-0.397764	0.450128	0.397763	0.81504	0.00285517	0.00174163	-1.99043	-0.993079	1.99043	down	DHFR	1719	0000082 // G1/S transition of mitotic cell cycle // traceable author statement /// 0000083 // regulation of transcription involved in G1/S phase of mitotic cell cycle // traceable author statement /// 0000278 // mitotic cell cycle // traceable author statement /// 0006545 // glycine biosynthetic process // inferred from electronic annotation /// 0006545 // glycine biosynthetic process // non-trac…	0005654 // nucleoplasm // traceable author statement /// 0005829 // cytosol // traceable author statement	0003723 // RNA binding // inferred from electronic annotation /// 0003729 // mRNA binding // inferred from direct assay /// 0004146 // dihydrofolate reductase activity // inferred from electronic annotation /// 0004146 // dihydrofolate reductase activity // inferred from direct assay /// 0004146 // dihydrofolate reductase activity // non-traceable author statement /// 0008144 // drug binding // i…	chr18:23749822-23751319 (-) // 74.54 // q11.2 /// chr5:79924041-79950377 (-) // 74.6 // q14.1
11718614_s_at	-0.425562	-0.414693	-0.600014	0.639626	0.414693	0.628345	0.00132247	0.000388464	-2.05762	-1.04098	2.05762	down	RABEP1	9135	0006810 // transport // inferred from electronic annotation /// 0006897 // endocytosis // inferred from electronic annotation /// 0006897 // endocytosis // traceable author statement /// 0006915 // apoptotic process // inferred from electronic annotation /// 0006944 // cellular membrane fusion // traceable author statement /// 0015031 // protein transport // inferred from electronic annotation //…	0005737 // cytoplasm // inferred from electronic annotation /// 0005768 // endosome // inferred from direct assay /// 0005768 // endosome // inferred from electronic annotation /// 0005769 // early endosome // inferred from electronic annotation /// 0005769 // early endosome // traceable author statement /// 0016023 // cytoplasmic membrane-bounded vesicle // inferred from electronic annotation //…	0005096 // GTPase activator activity // inferred from electronic annotation /// 0005515 // protein binding // inferred from physical interaction /// 0008083 // growth factor activity // inferred from electronic annotation /// 0042803 // protein homodimerization activity // inferred from physical interaction	chr17:5185557-5289130 (+) // 98.3 // p13.2
11723246_s_at	-0.321162	-0.510313	-0.444103	0.321162	0.546983	0.825229	0.00441783	0.00315863	-1.9857	-0.989651	1.9857	down	SFRP1	6422	0001649 // osteoblast differentiation // inferred from expression pattern /// 0001649 // osteoblast differentiation // inferred from electronic annotation /// 0001657 // ureteric bud development // inferred from electronic annotation /// 0001756 // somitogenesis // inferred from electronic annotation /// 0001843 // neural tube closure // inferred from electronic annotation /// 0001944 // vasculat…	0005576 // extracellular region // inferred from electronic annotation /// 0005578 // proteinaceous extracellular matrix // inferred from direct assay /// 0005615 // extracellular space // inferred from direct assay /// 0005622 // intracellular // inferred from direct assay /// 0005829 // cytosol // inferred from direct assay /// 0005886 // plasma membrane // not recorded /// 0005886 // plasma me…	0004197 // cysteine-type endopeptidase activity // inferred from mutant phenotype /// 0005109 // frizzled binding // inferred from physical interaction /// 0008144 // drug binding // inferred from direct assay /// 0008201 // heparin binding // inferred from direct assay /// 0017147 // Wnt-protein binding // inferred from physical interaction /// 0017147 // Wnt-protein binding // inferred from ele…	chr8:41119477-41166990 (-) // 97.65 // p11.21
11758370_s_at	-0.409166	-0.322583	-0.273481	0.361056	0.401278	0.273481	0.00111052	0.000240958	-1.60253	-0.680349	1.60253	down	ETS2	2114	0001501 // skeletal system development // traceable author statement /// 0006355 // regulation of transcription, DNA-dependent // non-traceable author statement /// 0006355 // regulation of transcription, DNA-dependent // inferred from electronic annotation /// 0045893 // positive regulation of transcription, DNA-dependent // inferred from direct assay /// 0045944 // positive regulation of transc…	0005634 // nucleus // inferred from direct assay /// 0005634 // nucleus // inferred from electronic annotation	0000977 // RNA polymerase II regulatory region sequence-specific DNA binding // inferred from electronic annotation /// 0003677 // DNA binding // traceable author statement /// 0003677 // DNA binding // inferred from electronic annotation /// 0003700 // sequence-specific DNA binding transcription factor activity // inferred from direct assay /// 0003700 // sequence-specific DNA binding transcript…	chr21:40195315-40196821 (+) // 86.64 // q22.2
11725155_at	-0.372238	-0.239275	-0.263703	0.349168	0.239275	0.407907	0.00159546	0.000625135	-1.54099	-0.623855	1.54099	down	FJX1	24147		0005576 // extracellular region // inferred from electronic annotation /// 0005615 // extracellular space // inferred from electronic annotation /// 0005615 // extracellular space // traceable author statement		chr11:35639649-35642416 (+) // 92.9 // p13
11724026_a_at	-0.318079	-0.342117	-0.267356	0.363387	0.459655	0.267356	0.00128387	0.000354112	-1.594	-0.67265	1.594	down	TCF19	6941	0006351 // transcription, DNA-dependent // inferred from electronic annotation /// 0006355 // regulation of transcription, DNA-dependent // inferred from electronic annotation /// 0006357 // regulation of transcription from RNA polymerase II promoter // traceable author statement /// 0008283 // cell proliferation // traceable author statement	0005634 // nucleus // inferred from electronic annotation	0003700 // sequence-specific DNA binding transcription factor activity // traceable author statement /// 0008270 // zinc ion binding // inferred from electronic annotation /// 0046872 // metal ion binding // inferred from electronic annotation	chr6:31126302-31131992 (+) // 95.73 // p21.33
11755020_a_at	0.366619	0.303765	0.262584	-0.373083	-0.262585	-0.296683	0.000933347	0.000152478	1.53877	0.621773	1.53877	up	SLC46A3	283537	0055085 // transmembrane transport // inferred from electronic annotation	0016020 // membrane // inferred from electronic annotation /// 0016021 // integral to membrane // inferred from electronic annotation		chr13:29274336-29292971 (-) // 86.49 // q12.3
11763281_s_at	-0.250872	-0.293171	-0.373505	0.285089	0.250872	0.395019	0.00132878	0.000399424	-1.53281	-0.616176	1.53281	down	RPL23AP7	118433 /// 284942	0006412 // translation // inferred from electronic annotation	0005622 // intracellular // inferred from electronic annotation /// 0005840 // ribosome // inferred from electronic annotation	0000166 // nucleotide binding // inferred from electronic annotation /// 0003735 // structural constituent of ribosome // inferred from electronic annotation	chr2:114367303-114384617 (-) // 33.97 // q13
11719894_s_at	-0.58869	-0.434874	-0.574752	0.526396	0.434874	0.543908	0.000655679	6.47699e-05	-2.0484	-1.0345	2.0484	down	FAM91A2	157769 /// 57234 /// 728855				chr8:124780678-124827688 (+) // 98.14 // q24.13
11719895_x_at	-0.727241	-0.386463	-0.739257	0.518467	0.386462	0.466857	0.00192372	0.000911492	-2.1066	-1.07492	2.1066	down	FAM91A1	157769				chr8:124780678-124827688 (+) // 98.14 // q24.13
11722024_at	-0.315634	-0.319495	-0.418418	0.40004	0.315634	0.406113	0.000756811	8.33285e-05	-1.65303	-0.725112	1.65303	down	ABCF2	10061	0006200 // ATP catabolic process // inferred from electronic annotation /// 0006810 // transport // traceable author statement	0005739 // mitochondrion // inferred from electronic annotation /// 0005740 // mitochondrial envelope // traceable author statement /// 0043190 // ATP-binding cassette (ABC) transporter complex // traceable author statement	0000166 // nucleotide binding // inferred from electronic annotation /// 0005215 // transporter activity // traceable author statement /// 0005524 // ATP binding // inferred from electronic annotation /// 0005524 // ATP binding // traceable author statement /// 0016887 // ATPase activity // inferred from electronic annotation /// 0017111 // nucleoside-triphosphatase activity // inferred from elec…	chr7:150909140-150924666 (-) // 81.12 // q36.1
11748068_x_at	0.297317	0.228785	0.379506	-0.370753	-0.406017	-0.228785	0.00176834	0.000787065	1.55515	0.637054	1.55515	up	DYX1C1-CCPG1	100533483 /// 9236	0007049 // cell cycle // inferred from electronic annotation /// 0045944 // positive regulation of transcription from RNA polymerase II promoter // inferred from electronic annotation /// 2001106 // regulation of Rho guanyl-nucleotide exchange factor activity // inferred from electronic annotation	0016020 // membrane // inferred from electronic annotation /// 0016021 // integral to membrane // inferred from electronic annotation		chr15:55648176-55700457 (-) // 99.93 // q21.3
11725956_a_at	-0.467493	-0.538087	-0.510654	0.467493	0.483094	0.759745	0.00131248	0.00037818	-2.10748	-1.07552	2.10748	down	TIMM17A	10440	0006626 // protein targeting to mitochondrion // traceable author statement /// 0006810 // transport // inferred from electronic annotation /// 0006886 // intracellular protein transport // inferred from electronic annotation /// 0015031 // protein transport // inferred from electronic annotation /// 0044267 // cellular protein metabolic process // traceable author statement	0005739 // mitochondrion // inferred from electronic annotation /// 0005743 // mitochondrial inner membrane // inferred from electronic annotation /// 0005744 // mitochondrial inner membrane presequence translocase complex // inferred from direct assay /// 0005744 // mitochondrial inner membrane presequence translocase complex // inferred from electronic annotation /// 0016020 // membrane // infe…	0015450 // P-P-bond-hydrolysis-driven protein transmembrane transporter activity // inferred from electronic annotation	chr1:201924611-201939787 (+) // 95.09 // q32.1
11718490_s_at	-0.393845	-0.46814	-0.427943	0.462905	0.393845	0.567616	0.00073878	7.93111e-05	-1.87224	-0.904764	1.87224	down	FABP5P3	2171 /// 220832	0006006 // glucose metabolic process // inferred from electronic annotation /// 0006629 // lipid metabolic process // traceable author statement /// 0006629 // lipid metabolic process // inferred from electronic annotation /// 0006656 // phosphatidylcholine biosynthetic process // inferred from electronic annotation /// 0006810 // transport // inferred from electronic annotation /// 0008544 // ep…	0005737 // cytoplasm // traceable author statement /// 0005737 // cytoplasm // inferred from electronic annotation	0005215 // transporter activity // inferred from electronic annotation /// 0005504 // fatty acid binding // traceable author statement /// 0005515 // protein binding // inferred from physical interaction /// 0008289 // lipid binding // inferred from electronic annotation /// 0008289 // lipid binding // traceable author statement	chr8:82192597-82197012 (+) // 84.01 // q21.13
11757120_at	-0.362781	-0.455533	-0.241552	0.3014	0.349803	0.241552	0.00170648	0.000720654	-1.57012	-0.650874	1.57012	down	MIR1248	100302143 /// 1974 /// 6043 /// 619567 /// 619568 /// 677847	0000288 // nuclear-transcribed mRNA catabolic process, deadenylation-dependent decay // traceable author statement /// 0000289 // nuclear-transcribed mRNA poly(A) tail shortening // traceable author statement /// 0006412 // translation // traceable author statement /// 0006412 // translation // inferred from electronic annotation /// 0006413 // translational initiation // traceable author stateme…	0005829 // cytosol // traceable author statement /// 0016281 // eukaryotic translation initiation factor 4F complex // traceable author statement	0000166 // nucleotide binding // inferred from electronic annotation /// 0003676 // nucleic acid binding // inferred from electronic annotation /// 0003723 // RNA binding // inferred from electronic annotation /// 0003743 // translation initiation factor activity // inferred from electronic annotation /// 0003743 // translation initiation factor activity // traceable author statement /// 0004386 …	chr3:186505087-186505222 (+) // 100.0 // q27.3
11719894_s_at	-0.58869	-0.434874	-0.574752	0.526396	0.434874	0.543908	0.000655679	6.47699e-05	-2.0484	-1.0345	2.0484	down	LOC728855	157769 /// 57234 /// 728855				chr8:124780678-124827688 (+) // 98.14 // q24.13
11721668_at	-0.390217	-0.299992	-0.262916	0.274692	0.554876	0.262916	0.00388648	0.00266432	-1.60422	-0.68187	1.60422	down	CDT1	81620	0000076 // DNA replication checkpoint // inferred from direct assay /// 0000076 // DNA replication checkpoint // inferred from electronic annotation /// 0000082 // G1/S transition of mitotic cell cycle // traceable author statement /// 0000083 // regulation of transcription involved in G1/S phase of mitotic cell cycle // traceable author statement /// 0000084 // S phase of mitotic cell cycle // t…	0005634 // nucleus // inferred from direct assay /// 0005634 // nucleus // inferred from electronic annotation /// 0005654 // nucleoplasm // traceable author statement /// 0005829 // cytosol // traceable author statement	0003677 // DNA binding // inferred from sequence or structural similarity /// 0003677 // DNA binding // inferred from electronic annotation /// 0005515 // protein binding // inferred from physical interaction	chr16:88870184-88875668 (+) // 75.44 // q24.3
11730753_at	-0.511411	-0.389641	-0.644503	0.449493	0.389641	0.421923	0.00111403	0.000245107	-1.9126	-0.935537	1.9126	down	AGPAT5	55326	0006639 // acylglycerol metabolic process // inferred from electronic annotation /// 0008152 // metabolic process // inferred from electronic annotation /// 0008654 // phospholipid biosynthetic process // non-traceable author statement /// 0008654 // phospholipid biosynthetic process // inferred from electronic annotation /// 0016024 // CDP-diacylglycerol biosynthetic process // inferred from ele…	0005739 // mitochondrion // inferred from direct assay /// 0005739 // mitochondrion // inferred from electronic annotation /// 0005789 // endoplasmic reticulum membrane // traceable author statement /// 0016020 // membrane // inferred from electronic annotation /// 0016021 // integral to membrane // inferred from electronic annotation	0003841 // 1-acylglycerol-3-phosphate O-acyltransferase activity // non-traceable author statement /// 0003841 // 1-acylglycerol-3-phosphate O-acyltransferase activity // inferred from electronic annotation /// 0016740 // transferase activity // inferred from electronic annotation /// 0016746 // transferase activity, transferring acyl groups // inferred from electronic annotation	chr8:6565865-6619019 (+) // 93.39 // p23.1
11720240_at	-0.384792	-0.57623	-0.395281	0.532579	0.384792	0.437366	0.001178	0.000282236	-1.87083	-0.90368	1.87083	down	TMSB15A	11013 /// 286527	0007010 // cytoskeleton organization // inferred from electronic annotation /// 0030036 // actin cytoskeleton organization // inferred from electronic annotation /// 0042989 // sequestering of actin monomers // inferred from electronic annotation	0005737 // cytoplasm // inferred from electronic annotation /// 0005856 // cytoskeleton // inferred from electronic annotation	0003779 // actin binding // inferred from electronic annotation	chrX:101768610-101771708 (-) // 91.7 // q22.1
11719920_at	-0.392715	-0.503187	-0.396767	0.444224	0.516258	0.392715	0.000655826	6.51557e-05	-1.84287	-0.881955	1.84287	down	FXC1	26515	0006626 // protein targeting to mitochondrion // traceable author statement /// 0006626 // protein targeting to mitochondrion // inferred from electronic annotation /// 0006810 // transport // inferred from electronic annotation /// 0007160 // cell-matrix adhesion // traceable author statement /// 0015031 // protein transport // inferred from electronic annotation /// 0044267 // cellular protein …	0005739 // mitochondrion // inferred from electronic annotation /// 0005743 // mitochondrial inner membrane // inferred from direct assay /// 0005743 // mitochondrial inner membrane // traceable author statement /// 0005743 // mitochondrial inner membrane // inferred from electronic annotation /// 0005758 // mitochondrial intermembrane space // traceable author statement /// 0016020 // membrane /…	0046872 // metal ion binding // inferred from electronic annotation	chr11:6502676-6505911 (+) // 72.31 // p15.4
11720240_at	-0.384792	-0.57623	-0.395281	0.532579	0.384792	0.437366	0.001178	0.000282236	-1.87083	-0.90368	1.87083	down	TMSB15B	11013 /// 286527	0007010 // cytoskeleton organization // inferred from electronic annotation /// 0030036 // actin cytoskeleton organization // inferred from electronic annotation /// 0042989 // sequestering of actin monomers // inferred from electronic annotation	0005737 // cytoplasm // inferred from electronic annotation /// 0005856 // cytoskeleton // inferred from electronic annotation	0003779 // actin binding // inferred from electronic annotation	chrX:101768610-101771708 (-) // 91.7 // q22.1
11724786_s_at	0.392611	0.24794	0.260518	-0.297727	-0.366027	-0.24794	0.00142821	0.000465322	1.52019	0.604254	1.52019	up	C14orf129	51527		0005737 // cytoplasm // inferred from electronic annotation		chr14:96830716-96853623 (+) // 83.97 // q32.2
11718195_a_at	0.222933	0.215466	0.277621	-0.450673	-0.215466	-0.465829	0.00290356	0.00178997	1.53262	0.615996	1.53262	up	ATP6V0D1	9114	0006810 // transport // inferred from electronic annotation /// 0006811 // ion transport // inferred from electronic annotation /// 0006879 // cellular iron ion homeostasis // traceable author statement /// 0006987 // activation of signaling protein activity involved in unfolded protein response // traceable author statement /// 0007420 // brain development // inferred from electronic annotation …	0005769 // early endosome // inferred from electronic annotation /// 0008021 // synaptic vesicle // inferred from electronic annotation /// 0010008 // endosome membrane // traceable author statement /// 0016020 // membrane // inferred from direct assay /// 0016324 // apical plasma membrane // inferred from electronic annotation /// 0016471 // vacuolar proton-transporting V-type ATPase complex // …	0005515 // protein binding // inferred from physical interaction /// 0008553 // hydrogen-exporting ATPase activity, phosphorylative mechanism // inferred from electronic annotation /// 0015078 // hydrogen ion transmembrane transporter activity // inferred from electronic annotation	chr16:67471921-67515142 (-) // 89.72 // q22.1
11725822_a_at	-0.325956	-0.370306	-0.513641	0.380541	0.325957	0.448686	0.00119966	0.000295756	-1.72711	-0.788362	1.72711	down	JPH1	56704	0007517 // muscle organ development // inferred from electronic annotation /// 0060314 // regulation of ryanodine-sensitive calcium-release channel activity // traceable author statement /// 0060402 // calcium ion transport into cytosol // traceable author statement	0005634 // nucleus // inferred from direct assay /// 0005730 // nucleolus // inferred from direct assay /// 0005783 // endoplasmic reticulum // inferred from electronic annotation /// 0005789 // endoplasmic reticulum membrane // inferred from electronic annotation /// 0005792 // microsome // inferred from electronic annotation /// 0005886 // plasma membrane // inferred from electronic annotation …	0008307 // structural constituent of muscle // inferred from electronic annotation	chr8:75146934-75233678 (-) // 98.24 // q21.11
11735300_a_at	-0.269038	-0.28827	-0.364238	0.269038	0.271268	0.467996	0.00187523	0.000871129	-1.56188	-0.643283	1.56188	down	FANCB	2187	0006281 // DNA repair // traceable author statement /// 0006281 // DNA repair // inferred from electronic annotation /// 0006974 // response to DNA damage stimulus // inferred from electronic annotation	0005634 // nucleus // inferred from electronic annotation /// 0005654 // nucleoplasm // traceable author statement /// 0043240 // Fanconi anaemia nuclear complex // inferred from direct assay		chrX:14861528-14891183 (-) // 98.17 // p22.2
11727395_at	-0.476182	-0.43426	-0.621767	0.43426	0.483892	0.759761	0.00175421	0.000770106	-2.09949	-1.07004	2.09949	down	COX15	1355	0006123 // mitochondrial electron transport, cytochrome c to oxygen // inferred by curator /// 0006784 // heme a biosynthetic process // inferred from electronic annotation /// 0006784 // heme a biosynthetic process // inferred from genetic interaction /// 0007585 // respiratory gaseous exchange // traceable author statement /// 0008535 // respiratory chain complex IV assembly // inferred from mu…	0005739 // mitochondrion // inferred from electronic annotation /// 0005743 // mitochondrial inner membrane // inferred from electronic annotation /// 0005746 // mitochondrial respiratory chain // traceable author statement /// 0016020 // membrane // inferred from electronic annotation /// 0016021 // integral to membrane // inferred from electronic annotation /// 0031966 // mitochondrial membrane…	0003824 // catalytic activity // inferred from electronic annotation /// 0004129 // cytochrome-c oxidase activity // inferred from genetic interaction /// 0004129 // cytochrome-c oxidase activity // traceable author statement /// 0016627 // oxidoreductase activity, acting on the CH-CH group of donors // inferred from electronic annotation	chr10:101468504-101492424 (-) // 71.24 // q24.2
11754445_a_at	-0.231319	-0.270048	-0.234494	0.381624	0.231319	0.491909	0.00238308	0.00131329	-1.53004	-0.613571	1.53004	down	C12orf29	91298				chr12:88429280-88443936 (+) // 97.29 // q21.32
11716234_s_at	-0.251626	-0.266693	-0.282893	0.339125	0.251626	0.518928	0.00236885	0.0012974	-1.55505	-0.636963	1.55505	down	CTNNBIP1	56998	0000122 // negative regulation of transcription from RNA polymerase II promoter // inferred from electronic annotation /// 0001658 // branching involved in ureteric bud morphogenesis // not recorded /// 0001658 // branching involved in ureteric bud morphogenesis // inferred from electronic annotation /// 0002528 // regulation of vascular permeability involved in acute inflammatory response // inf…	0005634 // nucleus // inferred from direct assay /// 0005634 // nucleus // inferred from electronic annotation /// 0005737 // cytoplasm // inferred from direct assay /// 0005737 // cytoplasm // inferred from electronic annotation /// 0005829 // cytosol // inferred from direct assay /// 0034747 // Axin-APC-beta-catenin-GSK3B complex // inferred from direct assay	0005515 // protein binding // inferred from physical interaction /// 0008013 // beta-catenin binding // inferred from physical interaction /// 0008013 // beta-catenin binding // inferred from electronic annotation /// 0070016 // armadillo repeat domain binding // inferred from physical interaction	chr1:9908335-9970385 (-) // 89.94 // p36.22
11753083_at	0.388958	0.263711	0.660668	-0.386797	-0.42232	-0.26371	0.00454051	0.00328104	1.73554	0.795388	1.73554	up	ZDHHC15	158866	0016188 // synaptic vesicle maturation // inferred from electronic annotation /// 0018345 // protein palmitoylation // inferred from electronic annotation /// 0045184 // establishment of protein localization // inferred from electronic annotation	0016020 // membrane // inferred from electronic annotation /// 0016021 // integral to membrane // inferred from electronic annotation	0008270 // zinc ion binding // inferred from electronic annotation /// 0016409 // palmitoyltransferase activity // inferred from electronic annotation /// 0016740 // transferase activity // inferred from electronic annotation /// 0016746 // transferase activity, transferring acyl groups // inferred from electronic annotation /// 0046872 // metal ion binding // inferred from electronic annotation	chrX:74670154-74743258 (-) // 70.48 // q13.3
11715814_a_at	-0.361894	-0.367653	-0.419776	0.365577	0.361894	0.405927	0.000288987	5.1456e-06	-1.69456	-0.760907	1.69456	down	TRAP1	10131	0006457 // protein folding // inferred from electronic annotation /// 0006950 // response to stress // inferred from electronic annotation /// 0034599 // cellular response to oxidative stress // inferred from direct assay	0005739 // mitochondrion // inferred from electronic annotation	0000166 // nucleotide binding // inferred from electronic annotation /// 0004872 // receptor activity // inferred from electronic annotation /// 0005164 // tumor necrosis factor receptor binding // non-traceable author statement /// 0005524 // ATP binding // inferred from electronic annotation /// 0051082 // unfolded protein binding // inferred from electronic annotation	chr16:3708037-3767598 (-) // 85.42 // p13.3
11726116_at	-0.507308	-0.487615	-0.508568	0.508682	0.508244	0.487616	9.32502e-05	5.27881e-08	-2.00372	-1.00268	2.00372	down	MTAP	4507	0000096 // sulfur amino acid metabolic process // traceable author statement /// 0006139 // nucleobase-containing compound metabolic process // traceable author statement /// 0006166 // purine ribonucleoside salvage // inferred from electronic annotation /// 0006595 // polyamine metabolic process // traceable author statement /// 0006738 // nicotinamide riboside catabolic process // inferred from…	0005625 // soluble fraction // inferred from electronic annotation /// 0005634 // nucleus // inferred from electronic annotation /// 0005737 // cytoplasm // inferred from electronic annotation /// 0005829 // cytosol // traceable author statement	0003824 // catalytic activity // inferred from electronic annotation /// 0004645 // phosphorylase activity // traceable author statement /// 0016740 // transferase activity // inferred from electronic annotation /// 0016757 // transferase activity, transferring glycosyl groups // inferred from electronic annotation /// 0016763 // transferase activity, transferring pentosyl groups // inferred from…	chr9:21802541-21866300 (+) // 58.56 // p21.3
11723565_a_at	-0.217593	-0.216878	-0.235449	0.35618	0.216878	0.551607	0.00481922	0.00354622	-1.51382	-0.598195	1.51382	down	C2orf18	1058 /// 54978	0000087 // M phase of mitotic cell cycle // traceable author statement /// 0000132 // establishment of mitotic spindle orientation // inferred from mutant phenotype /// 0000236 // mitotic prometaphase // traceable author statement /// 0000278 // mitotic cell cycle // traceable author statement /// 0006334 // nucleosome assembly // traceable author statement /// 0006334 // nucleosome assembly // i…	0000139 // Golgi membrane // inferred from electronic annotation /// 0000775 // chromosome, centromeric region // inferred from direct assay /// 0000775 // chromosome, centromeric region // inferred from electronic annotation /// 0000775 // chromosome, centromeric region // traceable author statement /// 0000776 // kinetochore // inferred from electronic annotation /// 0000777 // condensed chromo…	0003677 // DNA binding // inferred from electronic annotation /// 0003682 // chromatin binding // traceable author statement /// 0005351 // sugar:hydrogen symporter activity // inferred from electronic annotation /// 0005515 // protein binding // inferred from physical interaction	chr2:27008882-27017838 (+) // 82.97 // p23.3
11764251_s_at	0.386462	0.313741	0.288342	-0.486523	-0.450587	-0.288342	0.00132989	0.000401619	1.66786	0.737999	1.66786	up	MOSPD1	56180	0000122 // negative regulation of transcription from RNA polymerase II promoter // inferred from sequence or structural similarity /// 0000122 // negative regulation of transcription from RNA polymerase II promoter // inferred from electronic annotation /// 0045944 // positive regulation of transcription from RNA polymerase II promoter // inferred from sequence or structural similarity /// 004594…	0005634 // nucleus // inferred from sequence or structural similarity /// 0005634 // nucleus // inferred from electronic annotation /// 0005737 // cytoplasm // inferred from sequence or structural similarity /// 0005737 // cytoplasm // inferred from electronic annotation /// 0016020 // membrane // inferred from electronic annotation /// 0016021 // integral to membrane // inferred from electronic …	0005198 // structural molecule activity // inferred from electronic annotation	chrX:134030395-134030818 (-) // 96.58 // q26.3
11720566_at	-0.310057	-0.333865	-0.353914	0.410984	0.310057	0.48011	0.000884072	0.000135943	-1.66209	-0.732996	1.66209	down	BCAT1	586	0000082 // G1/S transition of mitotic cell cycle // traceable author statement /// 0008152 // metabolic process // inferred from electronic annotation /// 0008283 // cell proliferation // traceable author statement /// 0008652 // cellular amino acid biosynthetic process // inferred from electronic annotation /// 0009081 // branched chain family amino acid metabolic process // inferred from electr…	0005737 // cytoplasm // inferred from electronic annotation /// 0005739 // mitochondrion // inferred from electronic annotation /// 0005829 // cytosol // traceable author statement /// 0005829 // cytosol // inferred from electronic annotation	0003824 // catalytic activity // inferred from electronic annotation /// 0004084 // branched-chain-amino-acid transaminase activity // not recorded /// 0004084 // branched-chain-amino-acid transaminase activity // inferred from electronic annotation /// 0004084 // branched-chain-amino-acid transaminase activity // traceable author statement /// 0008483 // transaminase activity // inferred from el…	chr12:24964294-25102308 (-) // 93.98 // p12.1
11743910_at	-0.553701	-0.455161	-0.565328	0.622544	0.455161	0.535061	0.000639947	5.83941e-05	-2.08829	-1.06232	2.08829	down	FAM69A	388650		0005783 // endoplasmic reticulum // inferred from electronic annotation /// 0005789 // endoplasmic reticulum membrane // inferred from electronic annotation /// 0016020 // membrane // inferred from electronic annotation /// 0016021 // integral to membrane // inferred from electronic annotation		chr1:93307519-93427217 (-) // 97.69 // p22.1
11740327_a_at	-0.358356	-0.79948	-0.348987	0.420586	0.348987	0.516996	0.00526425	0.00399428	-1.90677	-0.931131	1.90677	down	CEP128	145508		0000922 // spindle pole // inferred from direct assay /// 0000922 // spindle pole // inferred from electronic annotation /// 0005737 // cytoplasm // inferred from electronic annotation /// 0005814 // centriole // inferred from direct assay /// 0005814 // centriole // inferred from electronic annotation /// 0005856 // cytoskeleton // inferred from electronic annotation		chr14:80962820-81408124 (-) // 99.76 // q31.1
11726711_x_at	-0.26248	-0.364173	-0.364608	0.294077	0.271329	0.26248	0.000672463	6.69989e-05	-1.52244	-0.606382	1.52244	down	PFAS	5198	0006144 // purine base metabolic process // traceable author statement /// 0006164 // purine nucleotide biosynthetic process // inferred from electronic annotation /// 0006189 // 'de novo' IMP biosynthetic process // inferred from electronic annotation /// 0006189 // 'de novo' IMP biosynthetic process // non-traceable author statement /// 0006541 // glutamine metabolic process // inferred from el…	0005737 // cytoplasm // non-traceable author statement /// 0005737 // cytoplasm // inferred from electronic annotation /// 0005829 // cytosol // traceable author statement	0000166 // nucleotide binding // inferred from electronic annotation /// 0003824 // catalytic activity // inferred from electronic annotation /// 0004642 // phosphoribosylformylglycinamidine synthase activity // inferred from direct assay /// 0004642 // phosphoribosylformylglycinamidine synthase activity // inferred from electronic annotation /// 0005524 // ATP binding // inferred from electronic…	chr17:8152572-8173804 (+) // 90.61 // p13.1
11735373_a_at	-0.41874	-0.234567	-0.397289	0.241906	0.234567	0.285472	0.00151484	0.000556969	-1.52012	-0.60418	1.52012	down	NETO1	81832	0007613 // memory // inferred from sequence or structural similarity /// 0007613 // memory // inferred from electronic annotation /// 0008542 // visual learning // inferred from sequence or structural similarity /// 0008542 // visual learning // inferred from electronic annotation /// 0048169 // regulation of long-term neuronal synaptic plasticity // inferred from sequence or structural similarit…	0005576 // extracellular region // inferred from electronic annotation /// 0005886 // plasma membrane // inferred from electronic annotation /// 0014069 // postsynaptic density // inferred from sequence or structural similarity /// 0014069 // postsynaptic density // inferred from electronic annotation /// 0016020 // membrane // inferred from electronic annotation /// 0016021 // integral to membra…	0004872 // receptor activity // inferred from electronic annotation	chr18:70414376-70535381 (-) // 93.06 // q22.3
11721854_a_at	-0.304474	-0.269044	-0.266414	0.266414	0.312119	0.344949	0.000484426	2.22189e-05	-1.50296	-0.587805	1.50296	down	NCAPH	23397	0007049 // cell cycle // inferred from electronic annotation /// 0007067 // mitosis // inferred from electronic annotation /// 0007076 // mitotic chromosome condensation // inferred from direct assay /// 0030261 // chromosome condensation // inferred from electronic annotation /// 0051301 // cell division // inferred from electronic annotation	0000796 // condensin complex // inferred from direct assay /// 0005634 // nucleus // inferred from electronic annotation /// 0005694 // chromosome // inferred from electronic annotation /// 0005737 // cytoplasm // inferred from direct assay /// 0005737 // cytoplasm // inferred from electronic annotation /// 0015630 // microtubule cytoskeleton // inferred from direct assay		chr2:97001478-97042818 (+) // 72.4 // q11.2
11722825_at	-0.362592	-0.413027	-0.320661	0.485464	0.337024	0.320661	0.00107036	0.000222169	-1.67769	-0.746476	1.67769	down	NCAPG	64151	0007049 // cell cycle // inferred from electronic annotation /// 0007067 // mitosis // inferred from electronic annotation /// 0007076 // mitotic chromosome condensation // inferred from direct assay /// 0007076 // mitotic chromosome condensation // non-traceable author statement /// 0030261 // chromosome condensation // inferred from electronic annotation /// 0051301 // cell division // inferred…	0000796 // condensin complex // inferred from direct assay /// 0005634 // nucleus // non-traceable author statement /// 0005634 // nucleus // inferred from electronic annotation /// 0005694 // chromosome // inferred from electronic annotation /// 0005737 // cytoplasm // inferred from direct assay /// 0005737 // cytoplasm // inferred from electronic annotation /// 0005813 // centrosome // inferred…	0005515 // protein binding // inferred from physical interaction	chr4:17812435-17846629 (+) // 98.45 // p15.31
11763164_at	-0.389873	-0.241409	-0.316601	0.428585	0.241409	0.342907	0.00167439	0.000693649	-1.57308	-0.653595	1.57308	down	LOC100653136	100652993 /// 100653136 /// 23234 /// 51021	0006412 // translation // non-traceable author statement /// 0006412 // translation // inferred from electronic annotation /// 0006457 // protein folding // inferred from electronic annotation /// 0035176 // social behavior // inferred from expression pattern	0005622 // intracellular // inferred from electronic annotation /// 0005739 // mitochondrion // inferred from electronic annotation /// 0005763 // mitochondrial small ribosomal subunit // inferred from direct assay /// 0005840 // ribosome // inferred from electronic annotation /// 0030529 // ribonucleoprotein complex // inferred from electronic annotation	0003735 // structural constituent of ribosome // non-traceable author statement /// 0003735 // structural constituent of ribosome // inferred from electronic annotation /// 0005515 // protein binding // inferred from physical interaction /// 0031072 // heat shock protein binding // inferred from electronic annotation /// 0051082 // unfolded protein binding // inferred from electronic annotation	chr10:75001715-75008912 (-) // 89.8 // q22.2
11719644_a_at	-0.318937	-0.253248	-0.571791	0.327073	0.253249	0.405442	0.00386094	0.00263916	-1.63571	-0.709913	1.63571	down	GATAD2A	54815	0001568 // blood vessel development // inferred from electronic annotation /// 0001701 // in utero embryonic development // inferred from electronic annotation /// 0001842 // neural fold formation // inferred from electronic annotation /// 0006306 // DNA methylation // traceable author statement /// 0006351 // transcription, DNA-dependent // inferred from electronic annotation /// 0006355 // regu…	0005634 // nucleus // inferred from direct assay /// 0005634 // nucleus // inferred from electronic annotation /// 0005730 // nucleolus // inferred from direct assay /// 0016581 // NuRD complex // inferred from direct assay /// 0016607 // nuclear speck // inferred from electronic annotation	0003700 // sequence-specific DNA binding transcription factor activity // inferred from electronic annotation /// 0005515 // protein binding // inferred from physical interaction /// 0008270 // zinc ion binding // inferred from electronic annotation /// 0030674 // protein binding, bridging // inferred from direct assay /// 0043565 // sequence-specific DNA binding // inferred from electronic annot…	chr19:19496641-19619736 (+) // 96.93 // p13.11
11752897_a_at	0.260613	0.29754	0.339695	-0.3972	-0.383139	-0.260613	0.00101621	0.000191276	1.56511	0.646267	1.56511	up	HBP1	26959	0006351 // transcription, DNA-dependent // inferred from electronic annotation /// 0006355 // regulation of transcription, DNA-dependent // inferred from electronic annotation /// 0007050 // cell cycle arrest // non-traceable author statement /// 0016055 // Wnt receptor signaling pathway // inferred from electronic annotation	0005634 // nucleus // inferred from electronic annotation	0003677 // DNA binding // inferred from electronic annotation /// 0003723 // RNA binding // inferred from electronic annotation	chr7:106809447-106842011 (+) // 100.0 // q22.3
11759304_at	-0.29513	-0.350615	-0.364378	0.366721	0.29513	0.510369	0.00132989	0.000402017	-1.65571	-0.727448	1.65571	down	UGT8	7368	0002175 // protein localization to paranode region of axon // inferred from electronic annotation /// 0006682 // galactosylceramide biosynthetic process // inferred from electronic annotation /// 0007010 // cytoskeleton organization // inferred from electronic annotation /// 0007417 // central nervous system development // traceable author statement /// 0007422 // peripheral nervous system develo…	0016020 // membrane // inferred from electronic annotation /// 0016021 // integral to membrane // inferred from electronic annotation	0003851 // 2-hydroxyacylsphingosine 1-beta-galactosyltransferase activity // inferred from electronic annotation /// 0008489 // UDP-galactose:glucosylceramide beta-1,4-galactosyltransferase activity // inferred from electronic annotation /// 0008489 // UDP-galactose:glucosylceramide beta-1,4-galactosyltransferase activity // traceable author statement /// 0016740 // transferase activity // inferr…	chr4:115519557-115599744 (+) // 95.72 // q26
11721090_at	-0.734668	-0.781595	-0.750939	0.810243	0.734668	0.739759	0.000131967	6.94271e-07	-2.86253	-1.51729	2.86253	down	THBS1	7057	0000187 // activation of MAPK activity // inferred from mutant phenotype /// 0001666 // response to hypoxia // non-traceable author statement /// 0001937 // negative regulation of endothelial cell proliferation // inferred from direct assay /// 0001937 // negative regulation of endothelial cell proliferation // inferred from mutant phenotype /// 0001953 // negative regulation of cell-matrix adhes…	0005576 // extracellular region // traceable author statement /// 0005576 // extracellular region // inferred from electronic annotation /// 0005577 // fibrinogen complex // inferred from direct assay /// 0005615 // extracellular space // inferred from direct assay /// 0005615 // extracellular space // inferred from electronic annotation /// 0009897 // external side of plasma membrane // inferred…	0001786 // phosphatidylserine binding // inferred from direct assay /// 0001948 // glycoprotein binding // non-traceable author statement /// 0001968 // fibronectin binding // inferred from direct assay /// 0005178 // integrin binding // inferred from mutant phenotype /// 0005509 // calcium ion binding // non-traceable author statement /// 0005509 // calcium ion binding // inferred from electroni…	chr15:39873133-39891116 (+) // 96.06 // q14
11740004_at	-0.275541	-0.357953	-0.399275	0.283405	0.275541	0.3767	0.000979057	0.000176546	-1.57586	-0.656138	1.57586	down	SPATA5	166378	0007275 // multicellular organismal development // inferred from electronic annotation /// 0007283 // spermatogenesis // inferred from electronic annotation /// 0030154 // cell differentiation // inferred from electronic annotation	0005737 // cytoplasm // inferred from direct assay /// 0005737 // cytoplasm // inferred from electronic annotation /// 0005739 // mitochondrion // inferred from electronic annotation	0000166 // nucleotide binding // inferred from electronic annotation /// 0005524 // ATP binding // inferred from electronic annotation /// 0017111 // nucleoside-triphosphatase activity // inferred from electronic annotation	chr4:123844224-124240602 (+) // 68.32 // q28.1
11759425_at	0.32617	0.360489	0.320782	-0.356534	-0.320782	-0.324308	0.000221537	2.39648e-06	1.59073	0.669688	1.59073	up	FAM127A	8933		0005886 // plasma membrane // inferred from electronic annotation /// 0016020 // membrane // inferred from electronic annotation		chrX:134166327-134167576 (+) // 91.16 // q26.3
11728377_x_at	-0.363466	-0.270281	-0.340381	0.416183	0.270281	0.37777	0.00102124	0.000196249	-1.60153	-0.679454	1.60153	down	NMU	10874	0001696 // gastric acid secretion // inferred from electronic annotation /// 0006940 // regulation of smooth muscle contraction // traceable author statement /// 0006940 // regulation of smooth muscle contraction // inferred from electronic annotation /// 0006950 // response to stress // inferred from electronic annotation /// 0007165 // signal transduction // traceable author statement /// 00071…	0005576 // extracellular region // traceable author statement /// 0005576 // extracellular region // inferred from electronic annotation /// 0043195 // terminal button // inferred from electronic annotation	0005102 // receptor binding // traceable author statement /// 0042922 // neuromedin U receptor binding // inferred from electronic annotation	chr4:56461397-56502465 (-) // 93.62 // q12
11740007_at	-0.305746	-0.214176	-0.207906	0.207906	0.238548	0.617304	0.0130632	0.0115953	-1.51277	-0.597195	1.51277	down	POLR3G	10622	0006351 // transcription, DNA-dependent // inferred from electronic annotation /// 0006359 // regulation of transcription from RNA polymerase III promoter // traceable author statement /// 0006383 // transcription from RNA polymerase III promoter // traceable author statement /// 0006385 // transcription elongation from RNA polymerase III promoter // traceable author statement /// 0006386 // term…	0005634 // nucleus // inferred from electronic annotation /// 0005654 // nucleoplasm // traceable author statement /// 0005666 // DNA-directed RNA polymerase III complex // traceable author statement	0003899 // DNA-directed RNA polymerase activity // inferred from electronic annotation /// 0003899 // DNA-directed RNA polymerase activity // traceable author statement	chr5:89770680-89810370 (+) // 92.32 // q14.3
11753849_a_at	-0.465116	-0.497235	-0.511831	0.57397	0.465116	0.637198	0.000585629	3.57984e-05	-2.07075	-1.05016	2.07075	down	COX7A2	1347		0005739 // mitochondrion // inferred from electronic annotation /// 0005743 // mitochondrial inner membrane // inferred from electronic annotation /// 0005746 // mitochondrial respiratory chain // inferred from electronic annotation /// 0016020 // membrane // inferred from electronic annotation	0004129 // cytochrome-c oxidase activity // inferred from electronic annotation /// 0009055 // electron carrier activity // inferred from electronic annotation	chr6:75947645-75950982 (-) // 93.25 // q14.1
11739602_a_at	-0.338035	-0.30243	-0.278771	0.300107	0.316191	0.278771	0.000317296	7.63379e-06	-1.52073	-0.604768	1.52073	down	BIRC5	332	0000086 // G2/M transition of mitotic cell cycle // inferred from direct assay /// 0000087 // M phase of mitotic cell cycle // traceable author statement /// 0000236 // mitotic prometaphase // traceable author statement /// 0000278 // mitotic cell cycle // traceable author statement /// 0000910 // cytokinesis // inferred from mutant phenotype /// 0006351 // transcription, DNA-dependent // inferre…	0000228 // nuclear chromosome // inferred from direct assay /// 0000775 // chromosome, centromeric region // inferred from direct assay /// 0000775 // chromosome, centromeric region // inferred from electronic annotation /// 0000776 // kinetochore // inferred from electronic annotation /// 0000777 // condensed chromosome kinetochore // inferred from direct assay /// 0000777 // condensed chromosom…	0004869 // cysteine-type endopeptidase inhibitor activity // inferred from electronic annotation /// 0004872 // receptor activity // inferred from electronic annotation /// 0004872 // receptor activity // non-traceable author statement /// 0005515 // protein binding // inferred from physical interaction /// 0008017 // microtubule binding // inferred from direct assay /// 0008017 // microtubule bi…	chr17:76210266-76221716 (+) // 93.43 // q25.3
11722851_at	-0.274127	-0.278674	-0.214212	0.433384	0.214213	0.384809	0.00203487	0.000998142	-1.51551	-0.599806	1.51551	down	BIRC3	330	0006915 // apoptotic process // inferred from electronic annotation /// 0006916 // anti-apoptosis // traceable author statement /// 0007166 // cell surface receptor signaling pathway // traceable author statement /// 0034121 // regulation of toll-like receptor signaling pathway // traceable author statement /// 0038061 // NIK/NF-kappaB cascade // traceable author statement /// 0039535 // regulati…	0005622 // intracellular // inferred from electronic annotation /// 0005634 // nucleus // inferred from direct assay /// 0005634 // nucleus // inferred from electronic annotation /// 0005737 // cytoplasm // inferred from direct assay /// 0005737 // cytoplasm // inferred from electronic annotation	0004842 // ubiquitin-protein ligase activity // inferred from direct assay /// 0005515 // protein binding // inferred from physical interaction /// 0008270 // zinc ion binding // inferred from electronic annotation /// 0016874 // ligase activity // inferred from electronic annotation /// 0046872 // metal ion binding // inferred from electronic annotation	chr11:102188127-102209250 (+) // 88.29 // q22.2
11758867_at	0.225751	0.364688	0.274115	-0.447357	-0.370664	-0.225751	0.00222225	0.00115295	1.55413	0.636108	1.55413	up	SFT2D3	55339 /// 84826	0006301 // postreplication repair // non-traceable author statement /// 0006397 // mRNA processing // inferred from electronic annotation /// 0006810 // transport // inferred from electronic annotation /// 0007283 // spermatogenesis // non-traceable author statement /// 0015031 // protein transport // inferred from electronic annotation /// 0016192 // vesicle-mediated transport // inferred from e…	0005581 // collagen // inferred from electronic annotation /// 0005634 // nucleus // inferred from direct assay /// 0005634 // nucleus // inferred from electronic annotation /// 0005730 // nucleolus // inferred from direct assay /// 0016020 // membrane // inferred from electronic annotation /// 0016021 // integral to membrane // inferred from electronic annotation		chr2:128520077-128568736 (-) // 96.61 // q14.3
11758454_s_at	-0.389214	-0.51749	-0.498754	0.486037	0.389214	0.568608	0.000877007	0.000131372	-1.93157	-0.949772	1.93157	down	FAM116A	201627				chr3:57611186-57611661 (-) // 98.54 // p14.3
11718141_at	-0.371724	-0.406691	-0.439283	0.522628	0.371724	0.463308	0.00063699	5.75975e-05	-1.81309	-0.858453	1.81309	down	DKK1	22943	0000122 // negative regulation of transcription from RNA polymerase II promoter // inferred from direct assay /// 0000122 // negative regulation of transcription from RNA polymerase II promoter // inferred from sequence or structural similarity /// 0000122 // negative regulation of transcription from RNA polymerase II promoter // inferred from electronic annotation /// 0000904 // cell morphogenes…	0005576 // extracellular region // inferred from electronic annotation /// 0005615 // extracellular space // inferred from direct assay /// 0005886 // plasma membrane // inferred from direct assay	0004871 // signal transducer activity // traceable author statement /// 0005515 // protein binding // inferred from physical interaction /// 0008083 // growth factor activity // traceable author statement /// 0048019 // receptor antagonist activity // inferred from direct assay /// 0050750 // low-density lipoprotein particle receptor binding // inferred from direct assay	chr10:54073968-54077678 (+) // 98.18 // q21.1
11719173_s_at	-0.315491	-0.275827	-0.239789	0.323375	0.239789	0.534796	0.00322911	0.00206999	-1.5616	-0.643022	1.5616	down	PAICS	10606	0006144 // purine base metabolic process // traceable author statement /// 0006164 // purine nucleotide biosynthetic process // inferred from electronic annotation /// 0006189 // 'de novo' IMP biosynthetic process // inferred from electronic annotation /// 0008152 // metabolic process // inferred from electronic annotation /// 0009113 // purine base biosynthetic process // traceable author statem…	0005829 // cytosol // traceable author statement	0000166 // nucleotide binding // inferred from electronic annotation /// 0003824 // catalytic activity // inferred from electronic annotation /// 0004638 // phosphoribosylaminoimidazole carboxylase activity // traceable author statement /// 0004638 // phosphoribosylaminoimidazole carboxylase activity // inferred from electronic annotation /// 0004639 // phosphoribosylaminoimidazolesuccinocarboxam…	chr4:57301906-57327527 (+) // 68.52 // q12
11757120_at	-0.362781	-0.455533	-0.241552	0.3014	0.349803	0.241552	0.00170648	0.000720654	-1.57012	-0.650874	1.57012	down	SNORD2	100302143 /// 1974 /// 6043 /// 619567 /// 619568 /// 677847	0000288 // nuclear-transcribed mRNA catabolic process, deadenylation-dependent decay // traceable author statement /// 0000289 // nuclear-transcribed mRNA poly(A) tail shortening // traceable author statement /// 0006412 // translation // traceable author statement /// 0006412 // translation // inferred from electronic annotation /// 0006413 // translational initiation // traceable author stateme…	0005829 // cytosol // traceable author statement /// 0016281 // eukaryotic translation initiation factor 4F complex // traceable author statement	0000166 // nucleotide binding // inferred from electronic annotation /// 0003676 // nucleic acid binding // inferred from electronic annotation /// 0003723 // RNA binding // inferred from electronic annotation /// 0003743 // translation initiation factor activity // inferred from electronic annotation /// 0003743 // translation initiation factor activity // traceable author statement /// 0004386 …	chr3:186505087-186505222 (+) // 100.0 // q27.3
11728828_at	-0.496337	-0.422583	-0.429196	0.422583	0.461767	0.535773	0.000484426	2.24159e-05	-1.89572	-0.922746	1.89572	down	F2RL1	2150	0002286 // T cell activation involved in immune response // inferred from sequence or structural similarity /// 0002286 // T cell activation involved in immune response // inferred from electronic annotation /// 0002690 // positive regulation of leukocyte chemotaxis // inferred from direct assay /// 0002741 // positive regulation of cytokine secretion involved in immune response // inferred from …	0005794 // Golgi apparatus // traceable author statement /// 0005886 // plasma membrane // traceable author statement /// 0005886 // plasma membrane // inferred from electronic annotation /// 0005887 // integral to plasma membrane // inferred from direct assay /// 0016020 // membrane // inferred from electronic annotation /// 0016021 // integral to membrane // inferred from electronic annotation …	0001965 // G-protein alpha-subunit binding // inferred from sequence or structural similarity /// 0001965 // G-protein alpha-subunit binding // inferred from electronic annotation /// 0004871 // signal transducer activity // inferred from electronic annotation /// 0004872 // receptor activity // traceable author statement /// 0004872 // receptor activity // inferred from electronic annotation ///…	chr5:76114832-76131140 (+) // 78.56 // q13.3
11716642_s_at	-0.351007	-0.377397	-0.296958	0.296958	0.300444	0.321532	0.000406778	1.29195e-05	-1.5671	-0.648099	1.5671	down	DTYMK	1841	0006233 // dTDP biosynthetic process // inferred from electronic annotation /// 0006235 // dTTP biosynthetic process // inferred from electronic annotation /// 0007049 // cell cycle // traceable author statement /// 0008283 // cell proliferation // traceable author statement /// 0009165 // nucleotide biosynthetic process // inferred from electronic annotation /// 0015949 // nucleobase-containing …	0005829 // cytosol // traceable author statement	0000166 // nucleotide binding // inferred from electronic annotation /// 0004798 // thymidylate kinase activity // inferred from direct assay /// 0004798 // thymidylate kinase activity // inferred from electronic annotation /// 0004798 // thymidylate kinase activity // traceable author statement /// 0005524 // ATP binding // inferred from electronic annotation /// 0016301 // kinase activity // in…	chr2:242615161-242626406 (-) // 95.91 // q37.3
11744306_a_at	-0.208395	-0.307589	-0.313376	0.470263	0.208395	0.565017	0.00477514	0.00349963	-1.61442	-0.691012	1.61442	down	LRR1	122769	0000398 // nuclear mRNA splicing, via spliceosome // inferred by curator /// 0000413 // protein peptidyl-prolyl isomerization // inferred from electronic annotation /// 0006397 // mRNA processing // inferred from electronic annotation /// 0006457 // protein folding // inferred from electronic annotation /// 0008380 // RNA splicing // inferred from electronic annotation /// 0016567 // protein ubiq…	0005681 // spliceosomal complex // inferred from electronic annotation /// 0071013 // catalytic step 2 spliceosome // inferred from direct assay	0003755 // peptidyl-prolyl cis-trans isomerase activity // inferred from electronic annotation /// 0005515 // protein binding // inferred from physical interaction /// 0016853 // isomerase activity // inferred from electronic annotation	chr14:50065414-50081390 (+) // 95.77 // q21.3
11736367_a_at	-0.565597	-0.367529	-0.380791	0.552934	0.367529	0.607793	0.00157137	0.000610846	-1.92838	-0.947391	1.92838	down	MCM10	55388	0000075 // cell cycle checkpoint // traceable author statement /// 0000082 // G1/S transition of mitotic cell cycle // traceable author statement /// 0000216 // M/G1 transition of mitotic cell cycle // traceable author statement /// 0000278 // mitotic cell cycle // traceable author statement /// 0006260 // DNA replication // inferred from electronic annotation /// 0006260 // DNA replication // tr…	0005634 // nucleus // inferred from direct assay /// 0005634 // nucleus // inferred from electronic annotation /// 0005654 // nucleoplasm // traceable author statement /// 0005730 // nucleolus // inferred from direct assay /// 0005737 // cytoplasm // inferred from direct assay	0005515 // protein binding // inferred from physical interaction /// 0046872 // metal ion binding // inferred from electronic annotation	chr10:13203553-13253102 (+) // 91.34 // p13
11717439_s_at	-0.306334	-0.237037	-0.309008	0.308899	0.237037	0.536253	0.00349375	0.00229027	-1.56358	-0.644856	1.56358	down	TOP1	7150 /// 7151	0006260 // DNA replication // not recorded /// 0006260 // DNA replication // inferred from electronic annotation /// 0006265 // DNA topological change // not recorded /// 0006265 // DNA topological change // inferred from electronic annotation /// 0006338 // chromatin remodeling // not recorded /// 0007059 // chromosome segregation // not recorded /// 0012501 // programmed cell death // non-trace…	0000228 // nuclear chromosome // inferred from direct assay /// 0000932 // cytoplasmic mRNA processing body // inferred from direct assay /// 0005634 // nucleus // inferred from direct assay /// 0005634 // nucleus // inferred from electronic annotation /// 0005654 // nucleoplasm // inferred from direct assay /// 0005654 // nucleoplasm // inferred from electronic annotation /// 0005694 // chromoso…	0000166 // nucleotide binding // inferred from electronic annotation /// 0003677 // DNA binding // inferred from direct assay /// 0003677 // DNA binding // inferred from electronic annotation /// 0003682 // chromatin binding // inferred from direct assay /// 0003916 // DNA topoisomerase activity // inferred from electronic annotation /// 0003917 // DNA topoisomerase type I activity // inferred fr…	chr20:39657459-39753124 (+) // 93.96 // q12
11728960_a_at	-0.362084	-0.712659	-0.523364	0.362084	0.553002	0.415001	0.00215277	0.00109923	-1.96709	-0.976065	1.96709	down	KRT80	144501		0005882 // intermediate filament // inferred from electronic annotation /// 0045095 // keratin filament // inferred from electronic annotation	0005198 // structural molecule activity // inferred from electronic annotation	chr12:52562780-52585784 (-) // 88.63 // q13.13
11742095_a_at	-0.447473	-0.520982	-0.473725	0.552663	0.447473	0.548806	0.000424568	1.63201e-05	-1.9959	-0.997041	1.9959	down	SCLY	100533179 /// 51540	0006520 // cellular amino acid metabolic process // traceable author statement /// 0008152 // metabolic process // inferred from electronic annotation	0005737 // cytoplasm // inferred from electronic annotation /// 0005829 // cytosol // inferred from electronic annotation /// 0005829 // cytosol // traceable author statement	0003824 // catalytic activity // inferred from electronic annotation /// 0009000 // selenocysteine lyase activity // inferred from electronic annotation /// 0009000 // selenocysteine lyase activity // traceable author statement /// 0016740 // transferase activity // inferred from electronic annotation /// 0016829 // lyase activity // inferred from electronic annotation /// 0030170 // pyridoxal ph…	chr2:238969631-239008053 (+) // 99.27 // q37.3
11715663_a_at	-0.573649	-0.663346	-0.539963	0.539964	0.658715	0.797515	0.000827174	0.000110745	-2.39117	-1.25772	2.39117	down	STARD7	56910		0005739 // mitochondrion // inferred from electronic annotation		chr2:96850596-96874579 (-) // 94.09 // q11.2
11754343_a_at	0.33337	0.321191	0.211559	-0.319822	-0.406249	-0.211559	0.00193541	0.000921414	1.51703	0.60125	1.51703	up	FAM73B	84895		0016020 // membrane // inferred from electronic annotation /// 0016021 // integral to membrane // inferred from electronic annotation		chr9:131798789-131834361 (+) // 98.81 // q34.11
11745946_s_at	-0.421517	-0.433377	-0.477461	0.421517	0.459511	0.770241	0.00188491	0.000881201	-1.99245	-0.994541	1.99245	down	C5orf28	64417		0016020 // membrane // inferred from electronic annotation /// 0016021 // integral to membrane // inferred from electronic annotation		chr5:43444354-43480026 (-) // 78.82 // p12
11754927_x_at	0.530387	0.291574	0.322407	-0.291574	-0.334212	-0.335822	0.00176001	0.000778519	1.62675	0.701993	1.62675	up	PRKACB	5567	0005975 // carbohydrate metabolic process // traceable author statement /// 0006006 // glucose metabolic process // traceable author statement /// 0006094 // gluconeogenesis // traceable author statement /// 0006112 // energy reserve metabolic process // traceable author statement /// 0006468 // protein phosphorylation // inferred from direct assay /// 0006468 // protein phosphorylation // inferr…	0005634 // nucleus // inferred from electronic annotation /// 0005654 // nucleoplasm // traceable author statement /// 0005737 // cytoplasm // inferred from electronic annotation /// 0005813 // centrosome // inferred from direct assay /// 0005829 // cytosol // traceable author statement /// 0005886 // plasma membrane // inferred from electronic annotation /// 0005952 // cAMP-dependent protein kin…	0000166 // nucleotide binding // inferred from electronic annotation /// 0000287 // magnesium ion binding // inferred from direct assay /// 0004672 // protein kinase activity // inferred from electronic annotation /// 0004674 // protein serine/threonine kinase activity // inferred from electronic annotation /// 0004691 // cAMP-dependent protein kinase activity // inferred from direct assay /// 00…	chr1:84630322-84670977 (+) // 93.82 // p31.1
11727839_x_at	-0.309925	-0.376275	-0.357301	0.330374	0.369463	0.309924	0.000406778	1.3053e-05	-1.60706	-0.684421	1.60706	down	ORC1	4998	0000075 // cell cycle checkpoint // traceable author statement /// 0000082 // G1/S transition of mitotic cell cycle // traceable author statement /// 0000083 // regulation of transcription involved in G1/S phase of mitotic cell cycle // traceable author statement /// 0000084 // S phase of mitotic cell cycle // traceable author statement /// 0000216 // M/G1 transition of mitotic cell cycle // trac…	0000808 // origin recognition complex // inferred from direct assay /// 0000808 // origin recognition complex // inferred from electronic annotation /// 0005634 // nucleus // inferred from direct assay /// 0005634 // nucleus // inferred from electronic annotation /// 0005634 // nucleus // traceable author statement /// 0005654 // nucleoplasm // traceable author statement /// 0005664 // nuclear or…	0000166 // nucleotide binding // inferred from electronic annotation /// 0003677 // DNA binding // inferred from electronic annotation /// 0003677 // DNA binding // traceable author statement /// 0005515 // protein binding // inferred from physical interaction /// 0005524 // ATP binding // inferred from electronic annotation /// 0017111 // nucleoside-triphosphatase activity // inferred from elect…	chr1:52838505-52870143 (-) // 91.45 // p32.3
11754524_x_at	-0.464985	-0.520558	-0.48219	0.637183	0.464984	0.890995	0.00175056	0.000761702	-2.22473	-1.15363	2.22473	down	TFPI2	7980	0007596 // blood coagulation // inferred from electronic annotation /// 0007599 // hemostasis // inferred from electronic annotation /// 0010466 // negative regulation of peptidase activity // inferred from electronic annotation	0005576 // extracellular region // inferred from electronic annotation /// 0005578 // proteinaceous extracellular matrix // traceable author statement	0004867 // serine-type endopeptidase inhibitor activity // inferred from electronic annotation /// 0005201 // extracellular matrix structural constituent // traceable author statement /// 0030414 // peptidase inhibitor activity // inferred from electronic annotation	chr7:93515147-93520063 (-) // 95.17 // q21.3
11758499_s_at	-0.438231	-0.617211	-0.274495	0.294825	0.274495	0.367775	0.00295205	0.00183323	-1.68842	-0.755677	1.68842	down	DTL	51514	0000209 // protein polyubiquitination // inferred from direct assay /// 0000209 // protein polyubiquitination // traceable author statement /// 0006260 // DNA replication // inferred from electronic annotation /// 0006511 // ubiquitin-dependent protein catabolic process // inferred from direct assay /// 0006511 // ubiquitin-dependent protein catabolic process // traceable author statement /// 000…	0005634 // nucleus // inferred from direct assay /// 0005634 // nucleus // inferred from electronic annotation /// 0005737 // cytoplasm // inferred from electronic annotation /// 0005813 // centrosome // inferred from direct assay /// 0005815 // microtubule organizing center // inferred from electronic annotation /// 0005856 // cytoskeleton // inferred from electronic annotation /// 0016020 // me…	0004842 // ubiquitin-protein ligase activity // inferred from direct assay /// 0005515 // protein binding // inferred from physical interaction	chr1:212277733-212278187 (+) // 99.12 // q32.3
11756400_a_at	-0.355498	-0.318839	-0.41464	0.318839	0.431299	0.447489	0.000796485	0.000100916	-1.69608	-0.762201	1.69608	down	QDPR	5860	0001889 // liver development // inferred from electronic annotation /// 0006520 // cellular amino acid metabolic process // traceable author statement /// 0006559 // L-phenylalanine catabolic process // traceable author statement /// 0006559 // L-phenylalanine catabolic process // inferred from electronic annotation /// 0006729 // tetrahydrobiopterin biosynthetic process // inferred from electron…	0005625 // soluble fraction // inferred from electronic annotation /// 0005737 // cytoplasm // inferred from direct assay /// 0005739 // mitochondrion // inferred from electronic annotation /// 0005829 // cytosol // traceable author statement /// 0005829 // cytosol // inferred from electronic annotation /// 0019717 // synaptosome // inferred from electronic annotation	0000166 // nucleotide binding // inferred from electronic annotation /// 0004155 // 6,7-dihydropteridine reductase activity // not recorded /// 0004155 // 6,7-dihydropteridine reductase activity // inferred from electronic annotation /// 0004155 // 6,7-dihydropteridine reductase activity // traceable author statement /// 0009055 // electron carrier activity // traceable author statement /// 00164…	chr4:17488020-17513725 (-) // 99.86 // p15.32
11763351_at	-0.227955	-0.315616	-0.265352	0.359986	0.227955	0.409242	0.00149921	0.000546965	-1.51786	-0.602035	1.51786	down	LOC286052	286052				chr8:125318430-125702010 (-) // 10.62 // q24.13
11740676_a_at	-0.244133	-0.320074	-0.221904	0.425408	0.221904	0.589129	0.00488379	0.00362656	-1.59569	-0.674184	1.59569	down	CLPX	10845	0006200 // ATP catabolic process // inferred from sequence or structural similarity /// 0006200 // ATP catabolic process // inferred from electronic annotation /// 0006457 // protein folding // inferred from electronic annotation /// 0010952 // positive regulation of peptidase activity // inferred from direct assay /// 0051603 // proteolysis involved in cellular protein catabolic process // infer…	0005634 // nucleus // inferred from direct assay /// 0005730 // nucleolus // inferred from direct assay /// 0005739 // mitochondrion // inferred from direct assay /// 0005739 // mitochondrion // non-traceable author statement /// 0005739 // mitochondrion // inferred from electronic annotation /// 0005743 // mitochondrial inner membrane // inferred from sequence or structural similarity /// 000574…	0000166 // nucleotide binding // inferred from electronic annotation /// 0004176 // ATP-dependent peptidase activity // inferred from direct assay /// 0005515 // protein binding // inferred from physical interaction /// 0005524 // ATP binding // inferred from electronic annotation /// 0005524 // ATP binding // inferred from sequence or structural similarity /// 0016504 // peptidase activator acti…	chr15:65442783-65477680 (-) // 99.76 // q22.31
11736582_a_at	-0.346271	-0.305286	-0.451745	0.481163	0.305286	0.482151	0.00136011	0.000416927	-1.72983	-0.790633	1.72983	down	TRIM36	55521	0007340 // acrosome reaction // inferred from electronic annotation	0001669 // acrosomal vesicle // inferred from electronic annotation /// 0005622 // intracellular // inferred from electronic annotation /// 0005737 // cytoplasm // inferred from electronic annotation /// 0005856 // cytoskeleton // inferred from electronic annotation /// 0031410 // cytoplasmic vesicle // inferred from electronic annotation	0008270 // zinc ion binding // inferred from electronic annotation /// 0016874 // ligase activity // inferred from electronic annotation /// 0046872 // metal ion binding // inferred from electronic annotation	chr5:114460477-114516243 (-) // 98.99 // q22.3
11735324_s_at	-0.4892	-0.464277	-0.656584	0.547023	0.464277	0.758513	0.00139882	0.000450172	-2.18347	-1.12662	2.18347	down	FAM72A	653820 /// 728833 /// 729533				chr1:206138456-206155148 (+) // 95.99 // q32.1 /// chr1:120838984-120855681 (+) // 95.83 // p11.2 /// chr1:143896450-143913143 (-) // 96.4 // q21.1
11735324_s_at	-0.4892	-0.464277	-0.656584	0.547023	0.464277	0.758513	0.00139882	0.000450172	-2.18347	-1.12662	2.18347	down	FAM72B	653820 /// 728833 /// 729533				chr1:206138456-206155148 (+) // 95.99 // q32.1 /// chr1:120838984-120855681 (+) // 95.83 // p11.2 /// chr1:143896450-143913143 (-) // 96.4 // q21.1
11735324_s_at	-0.4892	-0.464277	-0.656584	0.547023	0.464277	0.758513	0.00139882	0.000450172	-2.18347	-1.12662	2.18347	down	FAM72D	653820 /// 728833 /// 729533				chr1:206138456-206155148 (+) // 95.99 // q32.1 /// chr1:120838984-120855681 (+) // 95.83 // p11.2 /// chr1:143896450-143913143 (-) // 96.4 // q21.1
11729077_at	-0.333757	-0.294168	-0.203242	0.292519	0.203242	0.909438	0.0309391	0.0297131	-1.6765	-0.745455	1.6765	down	AKAP5	9495	0006112 // energy reserve metabolic process // traceable author statement /// 0006605 // protein targeting // inferred from electronic annotation /// 0007165 // signal transduction // inferred from electronic annotation /// 0007165 // signal transduction // non-traceable author statement /// 0007268 // synaptic transmission // traceable author statement /// 0010739 // positive regulation of prote…	0005829 // cytosol // traceable author statement /// 0005886 // plasma membrane // traceable author statement /// 0005886 // plasma membrane // non-traceable author statement /// 0016020 // membrane // inferred from electronic annotation	0005515 // protein binding // inferred from physical interaction /// 0005516 // calmodulin binding // inferred from electronic annotation /// 0008179 // adenylate cyclase binding // inferred from physical interaction /// 0051018 // protein kinase A binding // traceable author statement	chr14:64932216-64941220 (+) // 89.54 // q23.3
11757507_s_at	-0.32551	-0.377783	-0.463604	0.525877	0.32551	0.372573	0.00132247	0.000392578	-1.73743	-0.796952	1.73743	down	DSP	1832	0002934 // desmosome organization // inferred from sequence or structural similarity /// 0003223 // ventricular compact myocardium morphogenesis // inferred from sequence or structural similarity /// 0006915 // apoptotic process // traceable author statement /// 0006921 // cellular component disassembly involved in apoptotic process // traceable author statement /// 0008544 // epidermis developme…	0001533 // cornified envelope // inferred from direct assay /// 0005624 // membrane fraction // inferred from electronic annotation /// 0005737 // cytoplasm // inferred from electronic annotation /// 0005739 // mitochondrion // inferred from electronic annotation /// 0005856 // cytoskeleton // inferred from electronic annotation /// 0005882 // intermediate filament // inferred from sequence or st…	0005198 // structural molecule activity // inferred from direct assay /// 0005200 // structural constituent of cytoskeleton // traceable author statement /// 0005515 // protein binding // inferred from physical interaction /// 0030674 // protein binding, bridging // inferred from direct assay	chr6:7586457-7586805 (+) // 94.55 // p24.3
11730180_s_at	-0.347679	-0.478662	-0.541822	0.559044	0.347679	0.68878	0.00203487	0.000997953	-1.98328	-0.987889	1.98328	down	KDSR	2531	0006665 // sphingolipid metabolic process // traceable author statement /// 0006665 // sphingolipid metabolic process // inferred from electronic annotation /// 0006666 // 3-keto-sphinganine metabolic process // inferred from direct assay /// 0008152 // metabolic process // inferred from electronic annotation /// 0030148 // sphingolipid biosynthetic process // traceable author statement /// 00301…	0005615 // extracellular space // traceable author statement /// 0005783 // endoplasmic reticulum // inferred from direct assay /// 0005783 // endoplasmic reticulum // inferred from electronic annotation /// 0005789 // endoplasmic reticulum membrane // traceable author statement /// 0005789 // endoplasmic reticulum membrane // inferred from electronic annotation /// 0016020 // membrane // inferre…	0000166 // nucleotide binding // inferred from electronic annotation /// 0016491 // oxidoreductase activity // inferred from electronic annotation /// 0047560 // 3-dehydrosphinganine reductase activity // inferred from direct assay /// 0047560 // 3-dehydrosphinganine reductase activity // inferred from electronic annotation	chr18:60994807-61034516 (-) // 81.73 // q21.33
11755130_s_at	0.294381	0.366148	0.385729	-0.749734	-0.294381	-0.547231	0.00406708	0.00283878	1.83936	0.879201	1.83936	up	CLIP3	25999	0001934 // positive regulation of protein phosphorylation // inferred from sequence or structural similarity /// 0001934 // positive regulation of protein phosphorylation // inferred from electronic annotation /// 0010828 // positive regulation of glucose transport // inferred from sequence or structural similarity /// 0010828 // positive regulation of glucose transport // inferred from electroni…	0005737 // cytoplasm // inferred from electronic annotation /// 0005792 // microsome // inferred from electronic annotation /// 0005794 // Golgi apparatus // inferred from electronic annotation /// 0005795 // Golgi stack // inferred from electronic annotation /// 0005802 // trans-Golgi network // inferred from sequence or structural similarity /// 0005802 // trans-Golgi network // inferred from e…	0008017 // microtubule binding // inferred from direct assay /// 0008017 // microtubule binding // inferred from mutant phenotype /// 0035594 // ganglioside binding // inferred from direct assay	chr19:36505562-36515325 (-) // 92.01 // q13.12
11723297_a_at	-0.348863	-0.255357	-0.356701	0.44477	0.255357	0.481625	0.00175056	0.000762062	-1.6406	-0.714224	1.6406	down	AKAP2	11217 /// 445815	0008360 // regulation of cell shape // inferred from electronic annotation /// 0016310 // phosphorylation // inferred from electronic annotation	0005886 // plasma membrane // inferred from electronic annotation /// 0016020 // membrane // inferred from electronic annotation	0016301 // kinase activity // inferred from electronic annotation /// 0019899 // enzyme binding // non-traceable author statement	chr9:112542576-112934792 (+) // 95.72 // q31.3
11728709_a_at	-0.227636	-0.339043	-0.34326	0.455255	0.227636	0.511621	0.00288533	0.0017722	-1.62618	-0.701484	1.62618	down	EMP2	2013	0008283 // cell proliferation // traceable author statement	0016020 // membrane // inferred from electronic annotation /// 0016021 // integral to membrane // inferred from electronic annotation /// 0016021 // integral to membrane // traceable author statement		chr16:10622279-10674555 (-) // 75.36 // p13.13
11741833_a_at	-0.280314	-0.329323	-0.20043	0.20043	0.316767	0.479351	0.00372284	0.00250789	-1.51803	-0.602205	1.51803	down	PHOSPHO2-KLHL23	100526832 /// 151230				chr2:170551000-170606438 (+) // 98.24 // q31.1
11763164_at	-0.389873	-0.241409	-0.316601	0.428585	0.241409	0.342907	0.00167439	0.000693649	-1.57308	-0.653595	1.57308	down	MRPS16	100652993 /// 100653136 /// 23234 /// 51021	0006412 // translation // non-traceable author statement /// 0006412 // translation // inferred from electronic annotation /// 0006457 // protein folding // inferred from electronic annotation /// 0035176 // social behavior // inferred from expression pattern	0005622 // intracellular // inferred from electronic annotation /// 0005739 // mitochondrion // inferred from electronic annotation /// 0005763 // mitochondrial small ribosomal subunit // inferred from direct assay /// 0005840 // ribosome // inferred from electronic annotation /// 0030529 // ribonucleoprotein complex // inferred from electronic annotation	0003735 // structural constituent of ribosome // non-traceable author statement /// 0003735 // structural constituent of ribosome // inferred from electronic annotation /// 0005515 // protein binding // inferred from physical interaction /// 0031072 // heat shock protein binding // inferred from electronic annotation /// 0051082 // unfolded protein binding // inferred from electronic annotation	chr10:75001715-75008912 (-) // 89.8 // q22.2
11759187_at	-0.468951	-0.54859	-0.62954	0.548348	0.541928	0.468951	0.000585629	3.54074e-05	-2.09764	-1.06877	2.09764	down	TNFAIP8L1	126282				chr19:4639526-4655580 (+) // 50.14 // p13.3
11745277_a_at	0.21307	0.264087	0.243294	-0.21307	-0.411007	-0.47605	0.0027514	0.00165492	1.52294	0.60686	1.52294	up	SSH1	54434	0000902 // cell morphogenesis // inferred from mutant phenotype /// 0006470 // protein dephosphorylation // inferred from mutant phenotype /// 0006470 // protein dephosphorylation // inferred from electronic annotation /// 0008064 // regulation of actin polymerization or depolymerization // not recorded /// 0010591 // regulation of lamellipodium assembly // not recorded /// 0016311 // dephosphory…	0005737 // cytoplasm // inferred from direct assay /// 0005737 // cytoplasm // inferred from electronic annotation /// 0005856 // cytoskeleton // inferred from electronic annotation /// 0005886 // plasma membrane // inferred from direct assay /// 0030027 // lamellipodium // inferred from electronic annotation /// 0030496 // midbody // inferred from electronic annotation /// 0032154 // cleavage fu…	0003779 // actin binding // inferred from direct assay /// 0003779 // actin binding // inferred from electronic annotation /// 0004721 // phosphoprotein phosphatase activity // inferred from direct assay /// 0004721 // phosphoprotein phosphatase activity // inferred from mutant phenotype /// 0004721 // phosphoprotein phosphatase activity // inferred from electronic annotation /// 0004725 // prote…	chr12:109185695-109251366 (-) // 94.44 // q24.11
11715349_a_at	-0.413615	-0.423951	-0.472472	0.413616	0.496157	0.495347	0.000379685	1.03169e-05	-1.87261	-0.905053	1.87261	down	COX7C	1350	0006091 // generation of precursor metabolites and energy // traceable author statement /// 0022904 // respiratory electron transport chain // traceable author statement /// 0044281 // small molecule metabolic process // traceable author statement	0005739 // mitochondrion // inferred from electronic annotation /// 0005743 // mitochondrial inner membrane // traceable author statement /// 0005743 // mitochondrial inner membrane // inferred from electronic annotation /// 0016020 // membrane // inferred from electronic annotation /// 0016021 // integral to membrane // inferred from electronic annotation	0004129 // cytochrome-c oxidase activity // inferred from electronic annotation	chr5:85913757-85916779 (+) // 39.48 // q14.3
11724325_a_at	0.549229	0.332428	0.485798	-0.339698	-0.445922	-0.332428	0.00129823	0.000363788	1.77584	0.828501	1.77584	up	RABGAP1L	9910	0032313 // regulation of Rab GTPase activity // inferred from electronic annotation /// 0032851 // positive regulation of Rab GTPase activity // inferred from direct assay /// 0032851 // positive regulation of Rab GTPase activity // inferred from electronic annotation /// 0032880 // regulation of protein localization // inferred from direct assay /// 0043547 // positive regulation of GTPase activ…	0005622 // intracellular // inferred from electronic annotation /// 0005634 // nucleus // inferred from direct assay /// 0005769 // early endosome // inferred from direct assay /// 0005794 // Golgi apparatus // inferred from direct assay	0005096 // GTPase activator activity // inferred from electronic annotation /// 0005097 // Rab GTPase activator activity // inferred from direct assay /// 0005097 // Rab GTPase activator activity // inferred from electronic annotation /// 0017137 // Rab GTPase binding // inferred from direct assay	chr1:174128557-174927324 (+) // 94.8 // q25.1
11725472_a_at	-0.243334	-0.405237	-0.374681	0.243334	0.359184	0.299816	0.00137816	0.000429171	-1.56034	-0.641862	1.56034	down	PAQR8	85315	0007275 // multicellular organismal development // inferred from electronic annotation /// 0030154 // cell differentiation // inferred from electronic annotation /// 0048477 // oogenesis // inferred from electronic annotation	0005886 // plasma membrane // inferred from electronic annotation /// 0016020 // membrane // inferred from electronic annotation /// 0016021 // integral to membrane // inferred from electronic annotation	0004872 // receptor activity // inferred from electronic annotation /// 0005496 // steroid binding // inferred from electronic annotation /// 0008289 // lipid binding // inferred from electronic annotation	chr6:52226925-52272575 (+) // 92.19 // p12.2
11758809_at	0.317945	0.253631	0.271164	-0.279401	-0.428204	-0.253631	0.00144023	0.000478668	1.51711	0.601325	1.51711	up	RRAGC	64121	0006184 // GTP catabolic process // inferred from direct assay /// 0006351 // transcription, DNA-dependent // non-traceable author statement /// 0006915 // apoptotic process // non-traceable author statement /// 0007264 // small GTPase mediated signal transduction // traceable author statement /// 0008380 // RNA splicing // non-traceable author statement /// 0016049 // cell growth // non-traceabl…	0005634 // nucleus // inferred from direct assay /// 0005634 // nucleus // inferred from electronic annotation /// 0005737 // cytoplasm // inferred from direct assay /// 0005737 // cytoplasm // inferred from electronic annotation /// 0005764 // lysosome // inferred from direct assay /// 0005764 // lysosome // inferred from electronic annotation	0000166 // nucleotide binding // inferred from electronic annotation /// 0000287 // magnesium ion binding // non-traceable author statement /// 0003924 // GTPase activity // inferred from direct assay /// 0005515 // protein binding // inferred from physical interaction /// 0005525 // GTP binding // inferred from direct assay /// 0005525 // GTP binding // inferred from electronic annotation /// 00…	chr1:39303869-39325491 (-) // 91.45 // p34.3
11759151_at	-0.30354	-0.246681	-0.310576	0.415653	0.246681	0.445755	0.00149921	0.000546979	-1.57603	-0.656295	1.57603	down	SPC24	147841	0000087 // M phase of mitotic cell cycle // traceable author statement /// 0000236 // mitotic prometaphase // traceable author statement /// 0000278 // mitotic cell cycle // traceable author statement /// 0007049 // cell cycle // inferred from electronic annotation /// 0007067 // mitosis // inferred from electronic annotation /// 0051301 // cell division // inferred from electronic annotation	0000775 // chromosome, centromeric region // inferred from electronic annotation /// 0000776 // kinetochore // inferred from electronic annotation /// 0000777 // condensed chromosome kinetochore // inferred from electronic annotation /// 0005634 // nucleus // inferred from electronic annotation /// 0005694 // chromosome // inferred from electronic annotation /// 0005829 // cytosol // traceable au…	0005515 // protein binding // inferred from physical interaction	chr19:11256483-11266484 (-) // 39.8 // p13.2
11725683_at	-0.460849	-0.334935	-0.408858	0.440421	0.334935	0.524084	0.00107036	0.000222373	-1.78348	-0.834694	1.78348	down	MRS2	57380	0006810 // transport // inferred from electronic annotation /// 0006811 // ion transport // inferred from electronic annotation	0005739 // mitochondrion // inferred from electronic annotation /// 0005743 // mitochondrial inner membrane // inferred from electronic annotation /// 0016020 // membrane // inferred from electronic annotation /// 0016021 // integral to membrane // inferred from electronic annotation		chr6:24403135-24426418 (+) // 97.61 // p22.3
11731851_x_at	-0.303535	-0.307595	-0.226793	0.307631	0.226793	0.562439	0.00477514	0.00350025	-1.56366	-0.644928	1.56366	down	SLC30A5	64924	0006810 // transport // inferred from electronic annotation /// 0006811 // ion transport // inferred from electronic annotation /// 0006812 // cation transport // inferred from electronic annotation /// 0006824 // cobalt ion transport // inferred from direct assay /// 0006829 // zinc ion transport // inferred from direct assay /// 0006829 // zinc ion transport // inferred from electronic annotati…	0000139 // Golgi membrane // traceable author statement /// 0005634 // nucleus // inferred from direct assay /// 0005730 // nucleolus // inferred from direct assay /// 0005794 // Golgi apparatus // inferred from direct assay /// 0005794 // Golgi apparatus // inferred from electronic annotation /// 0005887 // integral to plasma membrane // traceable author statement /// 0016020 // membrane // infe…	0005385 // zinc ion transmembrane transporter activity // inferred from direct assay /// 0008270 // zinc ion binding // non-traceable author statement /// 0008324 // cation transmembrane transporter activity // inferred from electronic annotation	chr5:68389817-68400567 (+) // 71.76 // q13.1
11729258_at	-0.310092	-0.274237	-0.223137	0.300376	0.223137	0.556476	0.00500341	0.00374725	-1.54666	-0.629152	1.54666	down	MNS1	55329	0007126 // meiosis // inferred from electronic annotation	0005634 // nucleus // inferred from electronic annotation /// 0005635 // nuclear envelope // inferred from electronic annotation /// 0005882 // intermediate filament // inferred from electronic annotation		chr15:56720928-56757335 (-) // 99.41 // q21.3
11757612_a_at	-0.35834	-0.221154	-0.326746	0.398481	0.33652	0.221154	0.00172259	0.000732333	-1.53773	-0.620799	1.53773	down	ASRGL1	80150	0033345 // asparagine catabolic process via L-aspartate // inferred from sequence or structural similarity /// 0033345 // asparagine catabolic process via L-aspartate // inferred from electronic annotation	0005634 // nucleus // inferred from direct assay /// 0005730 // nucleolus // inferred from direct assay /// 0005737 // cytoplasm // inferred from sequence or structural similarity /// 0005737 // cytoplasm // inferred from electronic annotation /// 0015630 // microtubule cytoskeleton // inferred from direct assay	0003948 // N4-(beta-N-acetylglucosaminyl)-L-asparaginase activity // inferred from sequence or structural similarity /// 0003948 // N4-(beta-N-acetylglucosaminyl)-L-asparaginase activity // inferred from electronic annotation /// 0004067 // asparaginase activity // inferred from electronic annotation /// 0016787 // hydrolase activity // inferred from electronic annotation	chr11:62160548-62160885 (+) // 64.06 // q12.3
11728761_a_at	-0.328359	-0.465952	-0.324122	0.434682	0.324122	0.641537	0.00234739	0.0012807	-1.78954	-0.839592	1.78954	down	RUNX1	100506403 /// 861	0001501 // skeletal system development // inferred from electronic annotation /// 0001701 // in utero embryonic development // inferred from electronic annotation /// 0001889 // liver development // inferred from electronic annotation /// 0002318 // myeloid progenitor cell differentiation // inferred from electronic annotation /// 0006351 // transcription, DNA-dependent // inferred from electroni…	0005604 // basement membrane // inferred from electronic annotation /// 0005634 // nucleus // inferred from direct assay /// 0005634 // nucleus // traceable author statement /// 0005634 // nucleus // inferred from electronic annotation /// 0005730 // nucleolus // inferred from direct assay /// 0043231 // intracellular membrane-bounded organelle // inferred from direct assay	0000975 // regulatory region DNA binding // inferred from direct assay /// 0003677 // DNA binding // inferred from direct assay /// 0003677 // DNA binding // inferred from electronic annotation /// 0003700 // sequence-specific DNA binding transcription factor activity // inferred from direct assay /// 0003700 // sequence-specific DNA binding transcription factor activity // inferred from electron…	chr21:36160098-36261004 (-) // 94.53 // q22.12
[truncated: 84 more rows]
